# Supplementary material for: Assessment of the Effect of Leonurine Hydrochloride in a Mouse Model of PCOS by Gene Expression Profiling
Source: Genes (Basel). 2024 Apr 18;15(4):507. doi: 10.3390/genes15040507 (PMC11050333; doi:10.3390/genes15040507)
Supplement: Supplementary file 1 [file genes-15-00507-s001.zip › supplementary tables .xlsx]

## Sheet: Legends
Supplemental Tables
Assessment of the effect of leonurine hydrochloride in a mouse model of PCOS by gene expression profiling
Mengmeng Wang1, Li Yang2, Guojie Sun1, Yongbin Shao1, Yuran Liu1, Huiying Yang1, Yan Wang1, Mengyuan Zhang1, Xinli Gu 1, *
1 School of Animal Science and Technology, Shihezi University, Shihezi, Xinjiang 832000, China
2College of Veterinary Medicine, Xinjiang Agricultural University, Urumqi, Xinjiang 830000, China
* Corresponding Author: Xinli Gu School of Animal Science and Technology, Shihezi University, Shihezi, Xinjiang 832000, China Email address: xinligu123@sina.com
Supplementary Tables
Table S1. Detailed information on primers used for all RT-qPCR in this study.
Table S2. The information on novel transcripts predicted in this study.
Table S3. Differentially expressed genes between the Leo group and the model group.
Table S4. GO annotation of differentially expressed genes between the Leo group and the model group.
Table S5. KEGG enrichment analysis of differentially expressed genes between the Leo group and the model group.
Table S6. FPKM values of some differentially expressed genes.
Table S7. The expression of genes analyzed by RT-qPCR.
Table S8. Ten signaling pathways associated with ovarian development.

## Sheet: Table S1
Table S1. Detailed information on primers used for all RT-qPCR in this study.
Gene name	Sequence accession number	Primer seqeunce(5' to 3')	Product length
Lipg	Sequence ID: 1MV6CHW001R	Lipg -F: GCATACCTACACGCTGTCCTT	165bp
		Lipg -R：TGCTCGCATTTCACCATCT
Sema3d	Sequence ID: XM_030254046.2	Sema3d-F：TCCATCTTCAAAGGCTCTGC	137bp
		Sema3d-R：GGTCGGGGGTAAGGTATCC
Ces2a	Sequence ID: NM_133960.5	Ces2a-F: ACAGGGGTCAGGTGAGAGG	288bp
		Ces2a-R: CGTGGGTTGGTGTGTAGATG
Homer2	Sequence ID: NM_011983.2	Homer2-F: GAACAGCCCATCTTCACCAC	271bp
		Homer2-R: CGGAGGAGAATCCCAAACC
Epdr1	Sequence ID: NM_134065.4	Epdr1-F: CCTGGTGTCCTACGATGGTC	144bp
		Epdr1-R: CACTGTTTGGTGGCTTGTTC
Timp4	Sequence ID: AF282730.1	Timp4-F: ACACGCCATTTGACTCTTCC	176bp
		Timp4-R: GTAGTGATGATTCAGGCTCTCC
H4c9	Sequence ID: NM_175656.3	H4c9-F: GACAACATCCAGGGCATCA	119bp
		H4c9-R: TCCAGGAACACCTTCAGCA
Sncg	Sequence ID: NM_011430.3	Sncg-F:GAAGGTGTTGTGGGTGCTGT	308bp
		Sncg-R:TTCTCCTCTTGCTCTTTGGC
Hsd17b7	Sequence ID: NM_010476.4	Hsd17b7-F:GTGGCTCCTTCGCTTTTTT	235bp
		Hsd17b7-R:GGTCCTGACACGCTTTTCC
Lhcgr	Sequence ID: NM_013582.3	Lhcgr-F:CGCCCGACTATCTCTCACCTATCTC	143bp
		Lhcgr-R:TGAGGAGGTTGTCAAAGGCATTAGC
Star	Sequence ID: NM_011485.5	Star-F: GGAGCTCTCTGCTTGGTTCTC	165bp
		Star-R: TTAGCACTTCGTCCCCGTTC
Cyp11a	Sequence ID: NM_019779.4	Cyp11a-F: CCAACCTTTCCTGAGCCCTAC	227bp
		Cyp11a-R: TGCCCAGCTTCTCCCTGTAAAT
Camk2b	Sequence ID: NM_001174053.2	Camk2b-F: ACTTTGAGGCCTATGCGAAA	90bp
		Camk2b-R: GGAAATCCATCCCTTCGACCA
Calml4	Sequence ID: NM_138304.2	Calml4-F: TCACCATTCCTGTGCGAGAC	264bp
		Calml4-R： TGGCACACAACCCTGACTAC
Phkg1	Sequence ID: NM_011079.3	Phkg1-F: GACACCCCAACATCATACAGC	177bp
		Phkg1-R: GCAGGGTACAGATCACCTCC
β-actin	Sequence ID: lcl|Query_516225	β-actin-F:GCTGTCCCTGTATGCCTCTG	222bp
		β-actin-R:TTGATGTCACGCACGATTTC

## Sheet: Table S2
Table S2. The information on novel transcripts predicted in this study.
gene_id	gene_name	gene_chr	gene_start	gene_end	gene_strand	gene_length
novel.123	-	12	77042391	77053145	-	3357
novel.131	-	13	3389611	3393929	+	4319
novel.14	-	1	183631295	183651594	+	12096
novel.140	-	13	67884919	67889445	+	4527
novel.145	-	13	87663492	87672861	+	4553
novel.169	-	13	97292993	97299141	-	1476
novel.207	-	16	85215401	85217533	+	882
novel.21	-	1	101898306	101902872	-	975
novel.216	-	16	93175856	93180432	-	4577
novel.234	-	17	80095513	80098541	+	2405
novel.242	-	17	7831803	7837247	-	2722
novel.250	-	17	43513686	43519188	-	497
novel.27	-	1	187036119	187038511	-	1431
novel.272	-	19	24670615	24673768	+	3154
novel.276	-	19	45544579	45546937	+	1710
novel.283	-	19	37254670	37264173	-	6893
novel.296	-	2	85958272	85964996	+	6725
novel.298	-	2	106408371	106417719	+	6837
novel.299	-	2	118491138	118495533	+	919
novel.309	-	2	17059065	17095479	-	3204
novel.315	-	2	89672764	89681389	-	5260
novel.329	-	3	101667641	101676074	+	684
novel.342	-	3	51399310	51401049	-	827
novel.368	-	4	137146645	137152099	+	4525
novel.407	-	5	119325816	119331155	+	4180
novel.412	-	5	15491803	15507341	-	5171
novel.422	-	5	137177730	137180477	-	2037
novel.426	-	5	147787153	147795339	-	682
novel.43	-	10	22570705	22613460	-	815
novel.454	-	6	72059096	72066683	-	2258
novel.478	-	7	75788569	75791525	+	2455
novel.481	-	7	106263593	106270033	+	3079
novel.534	-	9	57768868	57773119	+	4252
novel.536	-	9	63093423	63108558	+	3078
novel.538	-	9	86725096	86727709	+	1414
novel.540	-	9	96525312	96527934	+	1298
novel.547	-	9	109419620	109423911	+	1372
novel.550	-	9	122739410	122740548	+	702
novel.58	-	11	7404925	7429303	+	639
novel.59	-	11	17324997	17356710	+	5608
novel.75	-	11	88774622	88780990	+	525
novel.8	-	1	164223809	164229645	+	2279
novel.89	-	11	12634895	12652455	-	776
novel.90	-	11	31161053	31169880	-	2489
novel.92	-	11	50467998	50468750	-	676
novel.95	-	11	60915746	60917207	-	666
novel.96	-	11	70331739	70332220	-	482

## Sheet: Table S3
Table S3. Differentially expressed genes between the Leo group and the model group.
	Leo group			Model group
gene_id	Sample 1	Sample 2	Sample 3	Sample 1	Sample 2	Sample 3	Leo	Model	log2FoldChange	pvalue	padj	gene_name	gene_chr	gene_start	gene_end	gene_strand	gene_length	gene_biotype	gene_description	tf_family
ENSMUSG00000022996	8.55931	1.99522	3.84333	1639.52	1275.14	1769.89	4.79928	1561.52	-8.3725	1.3523e-85	2.94422e-81	Wnt10b	15	98770712	98778150	-	3401	protein_coding	wingless-type MMTV integration site family, member 10B [Source:MGI Symbol;Acc:MGI:108061]	-
ENSMUSG00000054986	978.971	1231.05	1507.55	4.01107	10.2309	3.04978	1239.19	5.76391	7.72223	8.19942e-83	8.92589e-79	Sec14l3	11	4064841	4077736	+	2784	protein_coding	SEC14-like lipid binding 3 [Source:MGI Symbol;Acc:MGI:3617848]	-
ENSMUSG00000043621	740.38	866.922	1043.46	53.1466	22.3219	36.5974	883.589	37.3553	4.57007	3.49581e-64	2.53702e-60	Ubxn10	4	138709837	138737167	-	4564	protein_coding	UBX domain protein 10 [Source:MGI Symbol;Acc:MGI:2443123]	-
ENSMUSG00000081344	212.913	163.608	177.754	1244.43	1098.42	1078.61	184.758	1140.49	-2.62743	2.34149e-60	1.27447e-56	Gm14303	2	172509521	172509691	-	171	processed_pseudogene	predicted gene 14303 [Source:MGI Symbol;Acc:MGI:3651379]	-
ENSMUSG00000071550	602.361	862.931	1026.17	33.0913	31.6227	50.8297	830.487	38.5146	4.43425	5.04432e-60	2.1965e-56	Cfap44	16	44394796	44482428	+	8405	protein_coding	cilia and flagella associated protein 44 [Source:MGI Symbol;Acc:MGI:1277238]	-
ENSMUSG00000075225	418.336	539.706	632.228	27.0747	31.6227	18.2987	530.09	25.6654	4.36352	2.42088e-56	8.78458e-53	Ccdc162	10	41538846	41716634	-	10197	protein_coding	coiled-coil domain containing 162 [Source:MGI Symbol;Acc:MGI:1923223]	-
ENSMUSG00000078161	360.561	416.003	481.377	12.0332	3.72032	13.2157	419.314	9.65641	5.45935	1.62999e-54	5.06975e-51	Erich3	3	154663859	154767790	+	8963	protein_coding	glutamate rich 3 [Source:MGI Symbol;Acc:MGI:1919095]	-
ENSMUSG00000059854	493.23	749.204	1028.09	23.0636	30.6926	31.5144	756.842	28.4235	4.73442	8.91507e-54	2.42624e-50	Hydin	8	110266977	110610253	+	18037	protein_coding	HYDIN, axonemal central pair apparatus protein [Source:MGI Symbol;Acc:MGI:2389007]	-
ENSMUSG00000010021	433.315	535.716	670.661	40.1107	24.1821	28.4646	546.564	30.9191	4.1478	9.99226e-53	2.41724e-49	Kif19a	11	114765388	114790739	+	4068	protein_coding	kinesin family member 19A [Source:MGI Symbol;Acc:MGI:2447024]	-
ENSMUSG00000027656	56.7054	70.8302	36.5116	1199.31	662.216	1019.64	54.6824	960.389	-4.13623	2.22648e-48	4.84749e-45	Ccn5	2	163820861	163833146	+	1924	protein_coding	cellular communication network factor 5 [Source:MGI Symbol;Acc:MGI:1328326]	-
novel.315	13.9089	32.9211	20.1775	604.668	463.179	885.453	22.3358	651.1	-4.86029	5.5045e-48	1.08949e-44	-	2	89672764	89681389	-	5260	-	- && P11369.2 RecName: Full=LINE-1 retrotransposable element ORF2 protein; Short=ORF2p; AltName: Full=Long interspersed element-1; Short=L1; AltName: Full=Retrovirus-related Pol polyprotein LINE-1; Includes: RecName: Full=Reverse transcriptase; Includes: RecName: Full=Endonuclease && PF00517:Retroviral envelope protein	-
ENSMUSG00000022759	363.77	363.13	525.575	24.0664	13.0211	23.3817	417.492	20.1564	4.38055	3.02757e-47	5.49302e-44	Lrrc74b	16	17544465	17561247	-	3941	protein_coding	leucine rich repeat containing 74B [Source:MGI Symbol;Acc:MGI:1921935]	-
ENSMUSG00000025153	39755.8	41177.3	40653.8	5914.32	4172.33	7566.51	40529	5884.39	2.78406	1.0384e-45	1.66929e-42	Fasn	11	120805846	120824547	-	10947	protein_coding	fatty acid synthase [Source:MGI Symbol;Acc:MGI:95485]	-
ENSMUSG00000031722	756.429	859.939	894.535	163.451	190.666	181.97	836.967	178.696	2.22738	1.0734e-45	1.66929e-42	Hp	8	109575128	109579172	-	1606	protein_coding	haptoglobin [Source:MGI Symbol;Acc:MGI:96211]	-
ENSMUSG00000043164	349.862	357.144	484.26	20.0553	5.58047	15.2489	397.088	13.6282	4.87864	1.72387e-45	2.50214e-42	Tmem212	3	27866066	27896368	-	716	protein_coding	transmembrane protein 212 [Source:MGI Symbol;Acc:MGI:2685410]	-
ENSMUSG00000015568	5668.4	5310.27	5705.42	1390.84	1265.84	1693.65	5561.36	1450.11	1.93955	4.97238e-44	6.76617e-41	Lpl	8	68880491	68907448	+	10478	protein_coding	lipoprotein lipase [Source:MGI Symbol;Acc:MGI:96820]	-
ENSMUSG00000052861	827.043	1112.33	1326.91	49.1356	14.8813	55.9127	1088.76	39.9765	4.77398	5.63346e-44	7.2148e-41	Dnah6	6	73017606	73221651	-	13247	protein_coding	dynein, axonemal, heavy chain 6 [Source:MGI Symbol;Acc:MGI:107744]	-
ENSMUSG00000035539	262.129	324.223	365.116	13.036	2.79024	10.1659	317.156	8.66405	5.21308	2.52067e-42	3.04889e-39	Ccdc180	4	45890303	45950774	+	5292	protein_coding	coiled-coil domain containing 180 [Source:MGI Symbol;Acc:MGI:2685871]	-
ENSMUSG00000060002	3882.71	3431.77	3735.72	1270.51	1074.24	1137.57	3683.4	1160.77	1.66611	3.73542e-42	4.28039e-39	Chpt1	10	88452745	88504073	-	8324	protein_coding	choline phosphotransferase 1 [Source:MGI Symbol;Acc:MGI:2384841]	-
ENSMUSG00000034706	326.324	381.086	517.889	28.0775	15.8113	29.4812	408.433	24.4567	4.06916	2.44566e-41	2.66234e-38	Dnaic2	11	114727408	114757889	+	4568	protein_coding	dynein, axonemal, intermediate chain 2 [Source:MGI Symbol;Acc:MGI:2685574]	-
ENSMUSG00000020014	316.694	476.857	638.954	32.0885	20.4617	21.3485	477.502	24.6329	4.2797	1.13192e-39	1.17353e-36	Cfap54	10	92775619	93081618	-	14645	protein_coding	cilia and flagella associated protein 54 [Source:MGI Symbol;Acc:MGI:1922208]	-
ENSMUSG00000024990	618.41	486.833	539.988	81.2241	81.847	105.726	548.41	89.5989	2.61477	2.01795e-39	1.99703e-36	Rbp4	19	38116629	38125281	-	1343	protein_coding	retinol binding protein 4, plasma [Source:MGI Symbol;Acc:MGI:97879]	-
ENSMUSG00000056752	533.887	836.994	1028.09	57.1577	57.6649	84.3773	799.657	66.4	3.59214	5.63731e-39	5.33633e-36	Dnah9	11	65831282	66168551	-	15949	protein_coding	dynein, axonemal, heavy chain 9 [Source:MGI Symbol;Acc:MGI:1289279]	-
ENSMUSG00000028970	224.682	289.306	196.971	5580.39	3259	2033.19	236.986	3624.19	-3.93486	3.92126e-38	3.55723e-35	Abcb1b	5	8798147	8866315	+	7990	protein_coding	ATP-binding cassette, sub-family B (MDR/TAP), member 1B [Source:MGI Symbol;Acc:MGI:97568]	-
ENSMUSG00000044948	400.148	570.632	682.191	60.166	34.4129	45.7467	550.99	46.7752	3.56178	1.12016e-37	9.75526e-35	Cfap43	19	47736857	47919287	-	7059	protein_coding	cilia and flagella associated protein 43 [Source:MGI Symbol;Acc:MGI:1289258]	-
ENSMUSG00000020532	6328.54	6568.25	6581.7	1325.66	1717.86	1942.71	6492.83	1662.07	1.96587	7.67335e-37	6.42555e-34	Acaca	11	84129672	84401651	+	17074	protein_coding	acetyl-Coenzyme A carboxylase alpha [Source:MGI Symbol;Acc:MGI:108451]	-
ENSMUSG00000017390	1201.51	1051.48	1481.6	267.739	201.827	262.281	1244.87	243.949	2.35248	8.84696e-36	7.13393e-33	Aldoc	11	78322968	78327781	+	3263	protein_coding	aldolase C, fructose-bisphosphate [Source:MGI Symbol;Acc:MGI:101863]	-
ENSMUSG00000035179	246.08	216.481	305.545	5.01383	2.79024	12.1991	256.035	6.66773	5.28314	9.75478e-36	7.58504e-33	Ppp1r32	19	10474235	10482928	-	1652	protein_coding	protein phosphatase 1, regulatory subunit 32 [Source:MGI Symbol;Acc:MGI:1915002]	-
ENSMUSG00000038011	313.485	453.912	493.868	48.1328	33.4828	46.7633	420.421	42.793	3.30028	1.70587e-35	1.2807e-32	Dnah10	5	124725085	124834308	+	16086	protein_coding	dynein, axonemal, heavy chain 10 [Source:MGI Symbol;Acc:MGI:1860299]	-
ENSMUSG00000028909	555.285	392.06	550.557	71.1964	86.4974	70.145	499.301	75.9462	2.71499	2.8708e-34	2.08344e-31	Ptpru	4	131768457	131838288	-	7113	protein_coding	protein tyrosine phosphatase, receptor type, U [Source:MGI Symbol;Acc:MGI:1321151]	-
ENSMUSG00000066129	324.184	380.089	578.421	19.0526	5.58047	24.3983	427.565	16.3438	4.72174	3.82658e-34	2.68749e-31	Kndc1	7	139894696	139941537	+	10709	protein_coding	kinase non-catalytic C-lobe domain (KIND) containing 1 [Source:MGI Symbol;Acc:MGI:1923734]	-
ENSMUSG00000046242	242.87	205.507	281.524	10.0277	4.6504	17.2821	243.301	10.6534	4.52917	3.9132e-33	2.66244e-30	Nme9	9	99451475	99474751	+	1662	protein_coding	NME/NM23 family member 9 [Source:MGI Symbol;Acc:MGI:4359686]	-
ENSMUSG00000042707	377.679	416.003	535.184	25.0692	6.51055	32.531	442.955	21.3702	4.38466	3.71172e-32	2.44883e-29	Dnali1	4	125055338	125065703	-	2133	protein_coding	dynein, axonemal, light intermediate polypeptide 1 [Source:MGI Symbol;Acc:MGI:1922813]	-
ENSMUSG00000048029	196.864	238.428	318.996	20.0553	11.1609	12.1991	251.43	14.4718	4.12383	4.3494e-32	2.78515e-29	Eno4	19	58943425	58971421	+	2570	protein_coding	enolase 4 [Source:MGI Symbol;Acc:MGI:2441717]	-
ENSMUSG00000005360	834.532	1178.18	1373.99	184.509	118.12	182.987	1128.9	161.872	2.80376	6.39012e-32	3.97502e-29	Slc1a3	15	8634124	8710764	-	8537	protein_coding	solute carrier family 1 (glial high affinity glutamate transporter), member 3 [Source:MGI Symbol;Acc:MGI:99917]	-
ENSMUSG00000108841	173.326	246.409	334.37	10.0277	5.58047	11.1825	251.368	8.93022	4.82561	8.53815e-32	5.16368e-29	Frmpd2	14	33471696	33575269	+	6438	protein_coding	FERM and PDZ domain containing 2 [Source:MGI Symbol;Acc:MGI:2685472]	-
ENSMUSG00000047361	353.071	342.18	438.14	34.0941	11.1609	34.5642	377.797	26.6064	3.83696	1.82317e-31	1.07281e-28	Gm973	1	59516264	59636417	+	5484	protein_coding	predicted gene 973 [Source:MGI Symbol;Acc:MGI:2685819]	-
ENSMUSG00000025900	182.955	223.464	306.506	13.036	3.72032	8.13275	237.642	8.29634	4.85401	3.4642e-31	1.9848e-28	Rp1	1	3999557	4409241	-	12311	protein_coding	retinitis pigmentosa 1 (human) [Source:MGI Symbol;Acc:MGI:1341105]	-
ENSMUSG00000051435	247.15	300.28	386.255	22.0609	5.58047	6.09956	311.228	11.247	4.79892	4.00006e-31	2.23306e-28	Fhad1	4	141890438	142015082	-	6141	protein_coding	forkhead-associated (FHA) phosphopeptide binding domain 1 [Source:MGI Symbol;Acc:MGI:1920323]	-
ENSMUSG00000026649	383.029	415.005	539.027	75.2075	52.0844	75.2279	445.687	67.5066	2.7263	1.15639e-30	6.29423e-28	Cfap126	1	171113918	171126967	+	1774	protein_coding	cilia and flagella associated protein 126 [Source:MGI Symbol;Acc:MGI:1922722]	-
ENSMUSG00000021879	427.965	570.632	652.405	33.0913	9.30079	43.7135	550.334	28.7019	4.26953	2.98844e-30	1.58694e-27	Dnah12	14	26693274	26891703	+	12009	protein_coding	dynein, axonemal, heavy chain 12 [Source:MGI Symbol;Acc:MGI:107720]	-
ENSMUSG00000035578	248.22	252.395	395.863	26.0719	28.8325	31.5144	298.826	28.8063	3.37592	3.91596e-30	2.02996e-27	Iqcg	16	33012683	33056218	-	6164	protein_coding	IQ motif containing G [Source:MGI Symbol;Acc:MGI:1916957]	-
ENSMUSG00000039963	460.063	645.453	839.768	70.1936	26.0422	53.8795	648.428	50.0384	3.70021	1.80143e-29	9.12112e-27	Ccdc40	11	119228572	119265238	+	6030	protein_coding	coiled-coil domain containing 40 [Source:MGI Symbol;Acc:MGI:2443893]	-
ENSMUSG00000034435	373.4	319.235	457.356	61.1687	31.6227	40.6638	383.33	44.4851	3.1108	2.30351e-29	1.13982e-26	Tmem30b	12	73543402	73546392	-	2991	protein_coding	transmembrane protein 30B [Source:MGI Symbol;Acc:MGI:2442082]	-
ENSMUSG00000028730	231.101	285.316	392.98	29.0802	11.1609	18.2987	303.133	19.5133	3.96483	2.53419e-29	1.2261e-26	Cfap57	4	118554551	118620777	-	4020	protein_coding	cilia and flagella associated protein 57 [Source:MGI Symbol;Acc:MGI:2686209]	-
ENSMUSG00000009114	233.241	220.471	351.665	13.036	0.930079	3.04978	268.459	5.67194	5.58339	3.58915e-29	1.69876e-26	2610028H24Rik	10	76449081	76461110	+	1705	protein_coding	RIKEN cDNA 2610028H24 gene [Source:MGI Symbol;Acc:MGI:1924214]	-
ENSMUSG00000029442	346.652	485.835	526.536	77.213	69.7559	83.3607	453.008	76.7765	2.56269	4.59786e-29	2.12989e-26	Wdr66	5	123252102	123327484	+	8961	protein_coding	WD repeat domain 66 [Source:MGI Symbol;Acc:MGI:1918495]	-
ENSMUSG00000061802	184.025	159.617	231.561	9.0249	1.86016	4.06638	191.734	4.98381	5.28292	7.40523e-29	3.35889e-26	Armc4	18	7088209	7297936	-	4109	protein_coding	armadillo repeat containing 4 [Source:MGI Symbol;Acc:MGI:1922184]	-
ENSMUSG00000073102	177.606	188.548	240.208	12.0332	3.72032	14.2323	202.121	9.99528	4.35458	1.29346e-28	5.74717e-26	Drc1	5	30281388	30366695	+	2683	protein_coding	dynein regulatory complex subunit 1 [Source:MGI Symbol;Acc:MGI:2685906]	-
ENSMUSG00000022783	216.122	276.338	379.529	17.047	1.86016	6.09956	290.663	8.33558	5.13921	2.17063e-28	9.45178e-26	Spag6l	16	16753016	16829456	-	4559	protein_coding	sperm associated antigen 6-like [Source:MGI Symbol;Acc:MGI:1354388]	-
ENSMUSG00000054320	274.968	225.46	306.506	35.0968	14.8813	24.3983	268.978	24.7921	3.44611	3.07468e-28	1.31259e-25	Lrrc36	8	105413571	105464086	+	2549	protein_coding	leucine rich repeat containing 36 [Source:MGI Symbol;Acc:MGI:2448585]	-
ENSMUSG00000033022	2504.67	2227.66	2017.75	240.664	260.422	494.065	2250.02	331.717	2.76255	6.1479e-28	2.57408e-25	Cdo1	18	46713193	46728395	-	1644	protein_coding	cysteine dioxygenase 1, cytosolic [Source:MGI Symbol;Acc:MGI:105925]	-
ENSMUSG00000030747	3820.66	2383.29	3483.98	477.317	228.799	495.081	3229.31	400.399	3.01243	7.03587e-28	2.89028e-25	Dgat2	7	99153658	99182719	-	3083	protein_coding	diacylglycerol O-acyltransferase 2 [Source:MGI Symbol;Acc:MGI:1915050]	-
ENSMUSG00000055093	129.459	126.696	125.869	510.408	427.836	473.733	127.342	470.659	-1.88586	8.10035e-28	3.26594e-25	Gm8430	6	122456904	122457374	+	471	processed_pseudogene	predicted pseudogene 8430 [Source:MGI Symbol;Acc:MGI:3645406]	-
ENSMUSG00000071202	197.934	174.581	258.464	16.0443	5.58047	4.06638	210.326	8.5637	4.62437	1.49339e-27	5.91167e-25	Ccdc78	17	25786580	25790513	+	2118	protein_coding	coiled-coil domain containing 78 [Source:MGI Symbol;Acc:MGI:2685784]	-
ENSMUSG00000026679	213.983	199.522	214.266	31.0858	15.8113	19.3153	209.257	22.0708	3.24998	4.11356e-27	1.59929e-24	Enkur	2	21180731	21205365	-	1561	protein_coding	enkurin, TRPC channel interacting protein [Source:MGI Symbol;Acc:MGI:1918483]	-
ENSMUSG00000050138	155.137	236.433	258.464	13.036	2.79024	3.04978	216.678	6.29199	5.11769	7.15707e-27	2.73375e-24	Kcnk12	17	87745801	87797994	-	1972	protein_coding	potassium channel, subfamily K, member 12 [Source:MGI Symbol;Acc:MGI:2684043]	-
ENSMUSG00000030889	349.862	460.895	515.967	71.1964	36.2731	65.062	442.241	57.5105	2.94733	9.67296e-27	3.59964e-24	Vwa3a	7	120739318	120805742	+	7205	protein_coding	von Willebrand factor A domain containing 3A [Source:MGI Symbol;Acc:MGI:3041229]	-
ENSMUSG00000049571	240.73	332.204	376.646	31.0858	7.44063	15.2489	316.527	17.9251	4.151	9.75466e-27	3.59964e-24	Cfap46	7	139600951	139683817	-	9224	protein_coding	cilia and flagella associated protein 46 [Source:MGI Symbol;Acc:MGI:2444387]	-
ENSMUSG00000101337	236.451	271.35	372.803	44.1217	37.2032	36.5974	293.534	39.3074	2.90215	1.41854e-26	5.1474e-24	Dnah7c	1	46425592	46807476	+	12603	protein_coding	dynein, axonemal, heavy chain 7C [Source:MGI Symbol;Acc:MGI:3639762]	-
ENSMUSG00000022040	2510.02	3463.7	2727.8	9253.53	8458.14	8274.06	2900.51	8661.91	-1.5783	1.9814e-26	7.07198e-24	Ephx2	14	66084374	66124500	-	2484	protein_coding	epoxide hydrolase 2, cytoplasmic [Source:MGI Symbol;Acc:MGI:99500]	-
ENSMUSG00000025468	130.529	167.598	185.441	5.01383	1.86016	6.09956	161.189	4.32452	5.23988	2.63608e-26	9.25691e-24	Caly	7	140069880	140082548	-	2401	protein_coding	calcyon neuron-specific vesicular protein [Source:MGI Symbol;Acc:MGI:1915816]	-
ENSMUSG00000038060	279.247	312.251	464.082	37.1024	37.2032	54.8961	351.86	43.0672	3.03329	4.45012e-26	1.53791e-23	Dlec1	9	119102478	119148246	+	6696	protein_coding	deleted in lung and esophageal cancer 1 [Source:MGI Symbol;Acc:MGI:2443671]	-
ENSMUSG00000074771	149.788	215.483	178.715	15.0415	14.8813	19.3153	181.329	16.4127	3.46895	4.54656e-26	1.54668e-23	Ankef1	2	136501910	136562091	+	7185	protein_coding	ankyrin repeat and EF-hand domain containing 1 [Source:MGI Symbol;Acc:MGI:2441685]	-
ENSMUSG00000052387	189.375	193.536	283.446	26.0719	18.6016	23.3817	222.119	22.6851	3.29565	5.19917e-26	1.74148e-23	Trpm3	19	22139046	22995410	+	24437	protein_coding	transient receptor potential cation channel, subfamily M, member 3 [Source:MGI Symbol;Acc:MGI:2443101]	-
ENSMUSG00000026922	1745.03	1358.74	1498.9	479.322	435.277	545.911	1534.22	486.837	1.6563	5.51023e-26	1.81771e-23	Agpat2	2	26593057	26604417	-	2130	protein_coding	1-acylglycerol-3-phosphate O-acyltransferase 2 (lysophosphatidic acid acyltransferase, beta) [Source:MGI Symbol;Acc:MGI:1914762]	-
ENSMUSG00000041660	149.788	196.529	212.344	18.0498	6.51055	10.1659	186.22	11.5754	4.01754	6.99742e-26	2.27385e-23	Bbox1	2	110262697	110314560	-	4403	protein_coding	butyrobetaine (gamma), 2-oxoglutarate dioxygenase 1 (gamma-butyrobetaine hydroxylase) [Source:MGI Symbol;Acc:MGI:1891372]	-
ENSMUSG00000084989	243.94	300.28	306.506	38.1051	14.8813	34.5642	283.575	29.1835	3.28832	1.32649e-25	4.24711e-23	Crocc2	1	93168725	93231072	+	7132	protein_coding	ciliary rootlet coiled-coil, rootletin family member 2 [Source:MGI Symbol;Acc:MGI:3045962]	-
ENSMUSG00000021319	218.262	114.725	127.791	11846.7	25254.4	6508.23	153.593	14536.5	-6.56482	2.18424e-25	6.89206e-23	Sfrp4	13	19623104	19632994	+	4179	protein_coding	secreted frizzled-related protein 4 [Source:MGI Symbol;Acc:MGI:892010]	-
ENSMUSG00000033849	355.211	359.139	335.331	45.1245	74.4063	75.2279	349.894	64.9196	2.42868	2.39926e-25	7.46237e-23	B3galt2	1	143640664	143654614	+	9288	protein_coding	UDP-Gal:betaGlcNAc beta 1,3-galactosyltransferase, polypeptide 2 [Source:MGI Symbol;Acc:MGI:1349461]	-
ENSMUSG00000074604	71.6842	106.744	65.3366	468.292	401.794	592.674	81.255	487.587	-2.58461	3.81164e-25	1.16883e-22	Mgst2	3	51660360	51682677	+	3703	protein_coding	microsomal glutathione S-transferase 2 [Source:MGI Symbol;Acc:MGI:2448481]	-
ENSMUSG00000019892	119.83	142.658	190.245	6.0166	5.58047	5.08297	150.911	5.56001	4.7631	4.47502e-25	1.35319e-22	Lrriq1	10	103046031	103236322	-	6449	protein_coding	leucine-rich repeats and IQ motif containing 1 [Source:MGI Symbol;Acc:MGI:1922228]	-
ENSMUSG00000051590	120.9	186.553	200.814	9.0249	5.58047	2.03319	169.422	5.54619	4.9309	5.40714e-25	1.61266e-22	Map3k19	1	127814791	127855031	-	5345	protein_coding	mitogen-activated protein kinase kinase kinase 19 [Source:MGI Symbol;Acc:MGI:1203481]	-
ENSMUSG00000031022	191.514	160.615	205.618	23.0636	14.8813	24.3983	185.916	20.781	3.16747	1.02908e-24	3.02772e-22	BC051019	7	109712181	109723850	-	2070	protein_coding	cDNA sequence BC051019 [Source:MGI Symbol;Acc:MGI:1928824]	-
ENSMUSG00000075302	167.976	126.696	151.812	11.0304	4.6504	10.1659	148.828	8.61559	4.12223	1.25798e-24	3.65183e-22	Erich2	2	70508819	70540884	+	2948	protein_coding	glutamate rich 2 [Source:MGI Symbol;Acc:MGI:1913998]	-
ENSMUSG00000009210	145.508	168.596	244.051	11.0304	2.79024	11.1825	186.052	8.3344	4.49747	1.35784e-24	3.88984e-22	Prr29	11	106365472	106377558	+	1724	protein_coding	proline rich 29 [Source:MGI Symbol;Acc:MGI:1922823]	-
ENSMUSG00000018470	37.447	77.8135	72.0624	380.048	744.063	619.106	62.441	581.072	-3.21504	1.43927e-24	4.06957e-22	Kcnab3	11	69326258	69333042	+	2865	protein_coding	potassium voltage-gated channel, shaker-related subfamily, beta member 3 [Source:MGI Symbol;Acc:MGI:1336208]	-
ENSMUSG00000054013	354.141	306.266	314.192	9.0249	6.51055	33.5476	324.866	16.361	4.32235	2.698e-24	7.53089e-22	Tmem179	12	112500189	112516747	-	2499	protein_coding	transmembrane protein 179 [Source:MGI Symbol;Acc:MGI:2144891]	-
ENSMUSG00000118522	186.165	233.44	277.681	5.01383	0	0	232.429	1.67128	7.14836	3.42652e-24	9.44331e-22	CAAA01077340.1	5	137166892	137177043	-	1364	protein_coding	predicted, 31160 [Source:NCBI gene;Acc:102633301]	-
ENSMUSG00000037738	147.648	172.586	248.856	14.0387	13.9512	19.3153	189.697	15.7684	3.59267	4.24313e-24	1.15477e-21	Nek5	8	22073616	22125053	-	2897	protein_coding	NIMA (never in mitosis gene a)-related expressed kinase 5 [Source:MGI Symbol;Acc:MGI:2142824]	-
ENSMUSG00000058443	26.7478	23.9426	24.9816	262.725	223.219	161.638	25.224	215.861	-3.09853	4.80077e-24	1.2904e-21	Rpl10-ps3	9	50344201	50344968	-	768	protein_coding	ribosomal protein L10, pseudogene 3 [Source:MGI Symbol;Acc:MGI:3704336]	-
ENSMUSG00000034035	444.014	362.132	405.471	82.2268	53.9446	94.5432	403.872	76.9049	2.39595	5.28927e-24	1.40437e-21	Ccdc17	4	116596654	116600266	+	2634	protein_coding	coiled-coil domain containing 17 [Source:MGI Symbol;Acc:MGI:1915667]	-
ENSMUSG00000057068	322.044	355.149	420.845	42.1162	8.37071	19.3153	366.012	23.2674	3.98278	5.38389e-24	1.41226e-21	Fam47e	5	92555069	92591279	+	2110	protein_coding	family with sequence similarity 47, member E [Source:MGI Symbol;Acc:MGI:2686227]	-
ENSMUSG00000050122	111.271	157.622	190.245	5.01383	5.58047	9.14934	153.046	6.58122	4.54624	5.67606e-24	1.47118e-21	Vwa3b	1	37026596	37187613	+	5964	protein_coding	von Willebrand factor A domain containing 3B [Source:MGI Symbol;Acc:MGI:1918103]	-
ENSMUSG00000039543	194.724	268.357	360.312	34.0941	36.2731	31.5144	274.464	33.9605	3.01468	1.47451e-23	3.77684e-21	Cfap70	14	20394193	20452226	-	4289	protein_coding	cilia and flagella associated protein 70 [Source:MGI Symbol;Acc:MGI:1923920]	-
ENSMUSG00000056598	340.232	471.869	545.753	85.2351	48.3641	41.6803	452.618	58.4265	2.9551	2.02256e-23	5.12038e-21	Drc3	11	60353329	60394341	+	4519	protein_coding	dynein regulatory complex subunit 3 [Source:MGI Symbol;Acc:MGI:1921915]	-
ENSMUSG00000063529	148.718	139.665	184.48	10.0277	0.930079	2.03319	157.621	4.33031	5.20498	3.65938e-23	9.1577e-21	Stmnd1	13	46273721	46300115	+	1363	protein_coding	stathmin domain containing 1 [Source:MGI Symbol;Acc:MGI:2686420]	-
ENSMUSG00000024892	6277.18	7038.13	7011.19	2723.51	1879.69	1957.96	6775.5	2187.05	1.63146	4.27814e-23	1.05845e-20	Pcx	19	4510472	4621752	+	4753	protein_coding	pyruvate carboxylase [Source:MGI Symbol;Acc:MGI:97520]	-
ENSMUSG00000018581	204.353	342.18	462.16	41.1134	29.7625	31.5144	336.231	34.1301	3.30249	5.14812e-23	1.25938e-20	Dnah11	12	117877982	118199043	-	14458	protein_coding	dynein, axonemal, heavy chain 11 [Source:MGI Symbol;Acc:MGI:1100864]	-
ENSMUSG00000019027	250.36	268.357	418.923	43.119	23.252	41.6803	312.546	36.0171	3.1225	5.39612e-23	1.30538e-20	Dnah1	14	31260375	31323896	-	13043	protein_coding	dynein, axonemal, heavy chain 1 [Source:MGI Symbol;Acc:MGI:107721]	-
ENSMUSG00000020598	33.1673	33.9187	23.06	736.031	658.496	197.219	30.0487	530.582	-4.1442	1.04651e-22	2.50381e-20	Nrcam	12	44328885	44601964	+	13358	protein_coding	neuronal cell adhesion molecule [Source:MGI Symbol;Acc:MGI:104750]	-
ENSMUSG00000033966	167.976	164.605	211.383	25.0692	10.2309	16.2655	181.322	17.1885	3.40681	1.11829e-22	2.64645e-20	Cdkl4	17	80523550	80577813	-	3341	protein_coding	cyclin-dependent kinase-like 4 [Source:MGI Symbol;Acc:MGI:3587025]	-
ENSMUSG00000112121	124.11	142.658	188.323	8.02213	1.86016	10.1659	151.697	6.68274	4.5252	1.26501e-22	2.95279e-20	C230072F16Rik	17	80896793	80933045	+	1807	lincRNA	RIKEN cDNA C230072F16 gene [Source:MGI Symbol;Acc:MGI:2444727]	-
ENSMUSG00000026301	196.864	273.345	341.096	36.0996	40.9235	40.6638	270.435	39.2289	2.7859	1.27486e-22	2.95279e-20	Iqca	1	90042132	90153401	-	4278	protein_coding	IQ motif containing with AAA domain [Source:MGI Symbol;Acc:MGI:1922168]	-
ENSMUSG00000053153	202.214	308.261	398.745	25.0692	4.6504	19.3153	303.073	16.3449	4.22334	1.37366e-22	3.14815e-20	Spag16	1	69826970	70725132	+	6764	protein_coding	sperm associated antigen 16 [Source:MGI Symbol;Acc:MGI:1913972]	-
ENSMUSG00000073676	1777.13	2010.18	1705.48	3874.69	4438.34	4169.05	1830.93	4160.69	-1.18431	3.21053e-22	7.28121e-20	Hspe1	1	55088132	55091307	+	1474	protein_coding	heat shock protein 1 (chaperonin 10) [Source:MGI Symbol;Acc:MGI:104680]	-
ENSMUSG00000111942	682.605	769.156	788.843	213.589	247.401	281.596	746.868	247.529	1.59373	3.26315e-22	7.32426e-20	Gm5182	12	10152142	10158233	+	6092	processed_pseudogene	predicted gene 5182 [Source:MGI Symbol;Acc:MGI:3649174]	-
ENSMUSG00000068747	1914.07	1844.58	2225.29	855.36	716.161	794.976	1994.65	788.832	1.33876	4.05589e-22	9.01069e-20	Sort1	3	108284082	108361511	+	7569	protein_coding	sortilin 1 [Source:MGI Symbol;Acc:MGI:1338015]	-
ENSMUSG00000035984	161.557	152.634	204.657	25.0692	13.0211	18.2987	172.949	18.7963	3.20798	4.92821e-22	1.08381e-19	Nme5	18	34562634	34579115	-	1154	protein_coding	NME/NM23 family member 5 [Source:MGI Symbol;Acc:MGI:1922783]	-
ENSMUSG00000037541	393.728	481.845	596.677	102.282	46.504	58.9624	490.75	69.2495	2.82775	6.01303e-22	1.30916e-19	Shank2	7	144001928	144424494	+	11137	protein_coding	SH3 and multiple ankyrin repeat domains 2 [Source:MGI Symbol;Acc:MGI:2671987]	-
ENSMUSG00000041653	369.12	243.416	297.858	6.0166	4.6504	28.4646	303.465	13.0439	4.55184	6.92849e-22	1.49353e-19	Pnpla3	15	84167837	84187236	+	1548	protein_coding	patatin-like phospholipase domain containing 3 [Source:MGI Symbol;Acc:MGI:2151796]	-
ENSMUSG00000078234	884.818	755.19	1152.04	156.432	118.12	230.767	930.682	168.439	2.46774	7.07151e-22	1.50942e-19	Klhdc7a	4	139960220	139968026	-	7807	protein_coding	kelch domain containing 7A [Source:MGI Symbol;Acc:MGI:2444612]	-
ENSMUSG00000037627	282.457	326.218	422.766	69.1909	73.4762	49.8131	343.814	64.1601	2.42066	8.55472e-22	1.80828e-19	Rgs22	15	36009479	36140400	-	5664	protein_coding	regulator of G-protein signalling 22 [Source:MGI Symbol;Acc:MGI:3613651]	-
ENSMUSG00000040936	330.603	424.981	465.043	108.299	104.169	97.593	406.876	103.354	1.97763	1.18176e-21	2.47398e-19	Ulk4	9	120955351	121277197	-	8503	protein_coding	unc-51-like kinase 4 [Source:MGI Symbol;Acc:MGI:1921622]	-
ENSMUSG00000046168	136.949	162.61	221.952	22.0609	13.0211	13.2157	173.837	16.0992	3.43663	1.58905e-21	3.29494e-19	Kcnrg	14	61607457	61612826	+	1825	protein_coding	potassium channel regulator [Source:MGI Symbol;Acc:MGI:2685591]	-
ENSMUSG00000038570	232.171	202.515	315.153	38.1051	26.9723	43.7135	249.946	36.2636	2.78949	2.05189e-21	4.21451e-19	Saxo2	7	82632960	82648528	-	4784	protein_coding	stabilizer of axonemal microtubules 2 [Source:MGI Symbol;Acc:MGI:1914618]	-
ENSMUSG00000048038	712.562	938.75	982.932	168.465	146.952	255.165	878.081	190.194	2.20846	2.12256e-21	4.31891e-19	Ccdc187	2	26243469	26294557	-	9827	protein_coding	coiled-coil domain containing 187 [Source:MGI Symbol;Acc:MGI:3045295]	-
ENSMUSG00000020018	278.177	310.256	260.386	768.119	758.014	699.417	282.94	741.85	-1.39092	2.36741e-21	4.77253e-19	Snrpf	10	93583029	93589706	-	861	protein_coding	small nuclear ribonucleoprotein polypeptide F [Source:MGI Symbol;Acc:MGI:1917128]	-
ENSMUSG00000022805	156.207	171.589	255.581	19.0526	4.6504	14.2323	194.459	12.6451	3.955	2.87581e-21	5.74423e-19	Maats1	16	38297754	38342143	-	4527	protein_coding	MYCBP-associated, testis expressed 1 [Source:MGI Symbol;Acc:MGI:2443598]	-
ENSMUSG00000050157	185.095	165.603	239.247	22.0609	4.6504	8.13275	196.648	11.6147	4.09151	3.72353e-21	7.36988e-19	Gm867	10	75937723	75940672	-	1228	protein_coding	predicted gene 867 [Source:MGI Symbol;Acc:MGI:2685713]	-
ENSMUSG00000010044	146.578	143.656	219.07	19.0526	6.51055	12.1991	169.768	12.5874	3.76322	5.06936e-21	9.94326e-19	Zmynd10	9	107547298	107551319	+	2129	protein_coding	zinc finger, MYND domain containing 10 [Source:MGI Symbol;Acc:MGI:2387863]	-
ENSMUSG00000049154	143.368	183.56	257.503	19.0526	25.1121	15.2489	194.81	19.8045	3.29433	5.98937e-21	1.16429e-18	Fam183b	11	58792797	58801960	-	567	protein_coding	family with sequence similarity 183, member B [Source:MGI Symbol;Acc:MGI:1922679]	-
ENSMUSG00000047842	319.904	277.335	457.356	35.0968	38.1332	68.1118	351.532	47.1139	2.90246	6.81144e-21	1.31238e-18	Diras2	13	52504380	52531279	-	4786	protein_coding	DIRAS family, GTP-binding RAS-like 2 [Source:MGI Symbol;Acc:MGI:1915453]	-
ENSMUSG00000029026	146.578	146.648	180.637	21.0581	23.252	13.2157	157.954	19.1753	3.03773	7.39665e-21	1.41263e-18	Trp73	4	154056249	154140208	-	5538	protein_coding	transformation related protein 73 [Source:MGI Symbol;Acc:MGI:1336991]	P53
ENSMUSG00000027792	1028.19	988.63	1017.52	427.178	472.48	407.654	1011.45	435.771	1.21413	8.42976e-21	1.59594e-18	Bche	3	73635808	73708415	-	6741	protein_coding	butyrylcholinesterase [Source:MGI Symbol;Acc:MGI:894278]	-
ENSMUSG00000026578	523.188	554.67	612.05	192.531	200.897	215.518	563.303	202.982	1.47319	9.70331e-21	1.82121e-18	Ccdc181	1	164275585	164287847	+	1909	protein_coding	coiled-coil domain containing 181 [Source:MGI Symbol;Acc:MGI:1922145]	-
ENSMUSG00000061322	100.572	140.663	183.519	3.0083	1.86016	9.14934	141.585	4.6726	4.94203	1.61607e-20	3.00727e-18	Dnaic1	4	41569775	41638158	+	2782	protein_coding	dynein, axonemal, intermediate chain 1 [Source:MGI Symbol;Acc:MGI:1916172]	-
ENSMUSG00000064280	247.15	231.445	397.785	29.0802	4.6504	18.2987	292.127	17.3431	4.08367	1.95823e-20	3.6131e-18	Ccdc146	5	21292961	21424677	-	4371	protein_coding	coiled-coil domain containing 146 [Source:MGI Symbol;Acc:MGI:1922422]	-
ENSMUSG00000039110	273.898	257.383	339.174	76.2102	61.3852	67.0952	290.152	68.2302	2.09006	2.5734e-20	4.70824e-18	Mycbpap	11	94501347	94521742	-	4096	protein_coding	MYCBP associated protein [Source:MGI Symbol;Acc:MGI:2388726]	-
ENSMUSG00000033174	1820.99	1908.43	2089.81	877.421	667.797	743.13	1939.74	762.782	1.34699	2.76913e-20	5.02412e-18	Mgll	6	88724412	88828360	+	5077	protein_coding	monoglyceride lipase [Source:MGI Symbol;Acc:MGI:1346042]	-
novel.59	111.271	144.653	155.655	5.01383	2.79024	13.2157	137.193	7.0066	4.30962	3.14349e-20	5.65621e-18	-	11	17324997	17356710	+	5608	-	- && P11260.2 RecName: Full=LINE-1 retrotransposable element ORF1 protein; Short=L1ORF1p; AltName: Full=LINE retrotransposable element 1; AltName: Full=LINE1 retrotransposable element 1; AltName: Full=Transposase element L1Md-A101/L1Md-A102/L1Md-A2 && -	-
ENSMUSG00000030701	339.162	344.175	530.38	87.2407	57.6649	81.3275	404.572	75.411	2.42627	3.7634e-20	6.71612e-18	Plekhb1	7	100642892	100662414	-	3713	protein_coding	pleckstrin homology domain containing, family B (evectins) member 1 [Source:MGI Symbol;Acc:MGI:1351469]	-
ENSMUSG00000031373	885.888	876.898	738.88	155.429	62.3153	162.655	833.889	126.8	2.71956	4.82674e-20	8.54372e-18	Car5b	X	163976822	164027997	-	6354	protein_coding	carbonic anhydrase 5b, mitochondrial [Source:MGI Symbol;Acc:MGI:1926249]	-
ENSMUSG00000020264	419.406	418.996	470.808	57.1577	24.1821	80.3109	436.403	53.8835	3.02271	5.38896e-20	9.46197e-18	Slc36a2	11	55158470	55185077	-	3255	protein_coding	solute carrier family 36 (proton/amino acid symporter), member 2 [Source:MGI Symbol;Acc:MGI:1891430]	-
ENSMUSG00000026546	208.633	188.548	255.581	31.0858	22.3219	43.7135	217.588	32.3737	2.75437	5.46918e-20	9.526e-18	Cfap45	1	172520801	172545870	+	5717	protein_coding	cilia and flagella associated protein 45 [Source:MGI Symbol;Acc:MGI:1919120]	-
ENSMUSG00000049313	1238.96	1297.89	1410.5	446.231	567.348	549.977	1315.78	521.185	1.33589	8.42514e-20	1.45581e-17	Sorl1	9	41964720	42124297	-	11321	protein_coding	sortilin-related receptor, LDLR class A repeats-containing [Source:MGI Symbol;Acc:MGI:1202296]	-
ENSMUSG00000027068	191.514	156.625	311.31	16.0443	0.930079	9.14934	219.816	8.7079	4.67349	9.141e-20	1.56707e-17	Dhrs9	2	69380445	69404533	+	4281	protein_coding	dehydrogenase/reductase (SDR family) member 9 [Source:MGI Symbol;Acc:MGI:2442798]	-
ENSMUSG00000031831	106.991	112.73	163.342	9.0249	2.79024	9.14934	127.688	6.98816	4.2079	9.65124e-20	1.64161e-17	Dnaaf1	8	119575235	119598454	+	2821	protein_coding	dynein, axonemal assembly factor 1 [Source:MGI Symbol;Acc:MGI:1915520]	-
ENSMUSG00000037143	174.396	185.555	266.151	18.0498	7.44063	27.448	208.701	17.6462	3.57467	9.86359e-20	1.66473e-17	Cfap61	2	145934784	146215039	+	10606	protein_coding	cilia and flagella associated protein 61 [Source:MGI Symbol;Acc:MGI:1926024]	-
ENSMUSG00000047394	269.618	270.352	334.37	24.0664	2.79024	26.4314	291.447	17.7627	4.04751	1.27727e-19	2.13913e-17	Odf3b	15	89377449	89379587	-	1786	protein_coding	outer dense fiber of sperm tails 3B [Source:MGI Symbol;Acc:MGI:1917363]	-
ENSMUSG00000063428	378.749	302.275	339.174	95.2628	57.6649	79.2943	340.066	77.4073	2.13758	1.33151e-19	2.21295e-17	Ddo	10	40630011	40681847	+	8925	protein_coding	D-aspartate oxidase [Source:MGI Symbol;Acc:MGI:1925528]	-
ENSMUSG00000068617	210.773	243.416	294.015	49.1356	26.0422	20.3319	249.401	31.8365	2.97165	1.45736e-19	2.40376e-17	Efcab1	16	14906606	14981371	+	4431	protein_coding	EF-hand calcium binding domain 1 [Source:MGI Symbol;Acc:MGI:1914043]	-
ENSMUSG00000031872	126.25	134.677	95.1224	431.19	385.983	501.181	118.683	439.451	-1.88957	1.48996e-19	2.43905e-17	Bean1	8	104170442	104219122	+	3494	protein_coding	brain expressed, associated with Nedd4, 1 [Source:MGI Symbol;Acc:MGI:1929597]	-
ENSMUSG00000018821	185.095	194.534	169.107	538.486	737.553	938.316	182.912	738.118	-2.01288	1.6952e-19	2.75431e-17	Avpi1	19	42123273	42129059	-	1236	protein_coding	arginine vasopressin-induced 1 [Source:MGI Symbol;Acc:MGI:1916784]	-
ENSMUSG00000024033	340.232	277.335	417.962	59.1632	36.2731	75.2279	345.177	56.8881	2.60525	2.26993e-19	3.6608e-17	Rsph1	17	31255019	31277383	-	1372	protein_coding	radial spoke head 1 homolog (Chlamydomonas) [Source:MGI Symbol;Acc:MGI:1194909]	-
ENSMUSG00000118506	221.472	198.524	252.699	43.119	33.4828	53.8795	224.232	43.4938	2.37016	3.18876e-19	5.10482e-17	1700094D03Rik	3	90062796	90068347	+	3097	protein_coding	RIKEN cDNA 1700094D03 gene [Source:MGI Symbol;Acc:MGI:1920795]	-
ENSMUSG00000025950	3433.35	4885.29	4506.3	12419.3	12557	18500	4274.98	14492.1	-1.76119	3.32505e-19	5.28416e-17	Idh1	1	65158616	65186500	-	2771	protein_coding	isocitrate dehydrogenase 1 (NADP+), soluble [Source:MGI Symbol;Acc:MGI:96413]	-
ENSMUSG00000063564	418.336	448.924	515.967	161.445	141.372	160.622	461.076	154.48	1.57901	4.106e-19	6.47795e-17	Col23a1	11	51289920	51583918	+	5736	protein_coding	collagen, type XXIII, alpha 1 [Source:MGI Symbol;Acc:MGI:2653243]	-
ENSMUSG00000032489	245.01	302.275	355.508	75.2075	45.5739	57.9458	300.931	59.5757	2.33982	4.49765e-19	7.0448e-17	Kif9	9	110476958	110525179	+	4298	protein_coding	kinesin family member 9 [Source:MGI Symbol;Acc:MGI:1098237]	-
ENSMUSG00000027744	117.69	110.735	196.971	2.00553	0	4.06638	141.799	2.02397	6.16827	4.62126e-19	7.18672e-17	Stoml3	3	53488653	53508502	+	2150	protein_coding	stomatin (Epb7.2)-like 3 [Source:MGI Symbol;Acc:MGI:2388072]	-
ENSMUSG00000019970	568.124	727.257	677.387	3111.58	2377.28	6016.2	657.589	3835.02	-2.54377	7.28226e-19	1.12446e-16	Sgk1	10	21882184	21999903	+	4903	protein_coding	serum/glucocorticoid regulated kinase 1 [Source:MGI Symbol;Acc:MGI:1340062]	-
ENSMUSG00000046637	147.648	138.668	192.166	27.0747	15.8113	21.3485	159.494	21.4115	2.9022	7.48012e-19	1.14688e-16	Ttc34	4	154837459	154867127	+	4949	protein_coding	tetratricopeptide repeat domain 34 [Source:MGI Symbol;Acc:MGI:2445205]	-
ENSMUSG00000090137	174.396	195.531	196.01	466.286	531.075	553.027	188.646	516.796	-1.45315	9.33818e-19	1.42175e-16	Uba52	8	70508263	70510801	-	1498	protein_coding	ubiquitin A-52 residue ribosomal protein fusion product 1 [Source:MGI Symbol;Acc:MGI:98887]	-
ENSMUSG00000037101	120.9	126.696	210.422	8.02213	3.72032	15.2489	152.673	8.99712	4.09949	1.15896e-18	1.75228e-16	Ttc29	8	78213297	78394326	+	3541	protein_coding	tetratricopeptide repeat domain 29 [Source:MGI Symbol;Acc:MGI:1920551]	-
ENSMUSG00000002944	2869.51	3553.48	2924.77	1371.78	1077.03	987.113	3115.92	1145.31	1.444	2.33026e-18	3.49893e-16	Cd36	5	17781690	17888801	-	3590	protein_coding	CD36 molecule [Source:MGI Symbol;Acc:MGI:107899]	-
ENSMUSG00000040717	1142.67	1224.07	1481.6	501.383	548.747	482.882	1282.78	511.004	1.32785	2.35863e-18	3.51727e-16	Il17rd	14	27038941	27107286	+	10985	protein_coding	interleukin 17 receptor D [Source:MGI Symbol;Acc:MGI:2159727]	-
ENSMUSG00000027867	87.7329	153.632	193.127	8.02213	0	3.04978	144.831	3.69064	5.31937	2.91278e-18	4.31409e-16	Spag17	3	99885406	100143322	+	8489	protein_coding	sperm associated antigen 17 [Source:MGI Symbol;Acc:MGI:1921612]	-
ENSMUSG00000056215	194.724	210.495	275.759	34.0941	53.0145	40.6638	226.993	42.5908	2.41163	3.41589e-18	5.02506e-16	Lrguk	6	34029448	34134034	+	12068	protein_coding	leucine-rich repeats and guanylate kinase domain containing [Source:MGI Symbol;Acc:MGI:1921604]	-
ENSMUSG00000042269	102.712	95.7704	130.673	2.00553	9.30079	7.11616	109.718	6.14083	4.14809	3.44732e-18	5.03725e-16	Fam92b	8	120166397	120177466	-	1395	protein_coding	family with sequence similarity 92, member B [Source:MGI Symbol;Acc:MGI:3588213]	-
ENSMUSG00000035486	100.572	103.751	115.3	6.0166	0	2.03319	106.541	2.68326	5.34072	3.49652e-18	5.07508e-16	Plk5	10	80356459	80365489	+	2678	protein_coding	polo like kinase 5 [Source:MGI Symbol;Acc:MGI:3026984]	-
ENSMUSG00000039021	127.32	90.7824	167.185	12.0332	5.58047	10.1659	128.429	9.25987	3.80288	4.52048e-18	6.51787e-16	Ttc16	2	32757026	32775633	-	6388	protein_coding	tetratricopeptide repeat domain 16 [Source:MGI Symbol;Acc:MGI:2443048]	-
ENSMUSG00000030317	355.211	310.256	512.124	25.0692	18.6016	66.0786	392.53	36.5831	3.42872	5.37383e-18	7.69731e-16	Timp4	6	115241892	115252205	-	5894	protein_coding	tissue inhibitor of metalloproteinase 4 [Source:MGI Symbol;Acc:MGI:109125]	-
ENSMUSG00000040473	415.126	449.921	465.043	112.31	60.4551	119.958	443.364	97.5743	2.18714	5.61396e-18	7.9887e-16	Cfap69	5	5579278	5664239	-	7905	protein_coding	cilia and flagella associated protein 69 [Source:MGI Symbol;Acc:MGI:2443778]	-
ENSMUSG00000072473	113.411	96.768	121.065	2.00553	0	4.06638	110.415	2.02397	5.80785	5.88152e-18	8.31509e-16	1700024G13Rik	14	32376068	32388391	-	850	protein_coding	RIKEN cDNA 1700024G13 gene [Source:MGI Symbol;Acc:MGI:1914335]	-
ENSMUSG00000037259	320.974	326.218	431.414	90.249	66.0356	102.676	359.535	86.3202	2.06135	6.04766e-18	8.49482e-16	Dzank1	2	144470557	144527414	-	8262	protein_coding	double zinc ribbon and ankyrin repeat domains 1 [Source:MGI Symbol;Acc:MGI:2139080]	-
ENSMUSG00000037683	89.8727	89.7848	98.9657	3.0083	4.6504	7.11616	92.8744	4.92495	4.24107	6.75748e-18	9.43102e-16	Armc3	2	19199302	19310241	+	2830	protein_coding	armadillo repeat containing 3 [Source:MGI Symbol;Acc:MGI:1918132]	-
ENSMUSG00000032057	87.7329	102.754	106.652	8.02213	4.6504	9.14934	99.0463	7.27396	3.77802	7.05979e-18	9.79017e-16	4833427G06Rik	9	51081115	51102078	-	973	protein_coding	RIKEN cDNA 4833427G06 gene [Source:MGI Symbol;Acc:MGI:1921013]	-
ENSMUSG00000002808	728.611	817.041	902.222	2032.61	3833.79	3350.69	815.958	3072.36	-1.91267	7.4936e-18	1.0326e-15	Epdr1	13	19591706	19619927	-	2745	protein_coding	ependymin related protein 1 (zebrafish) [Source:MGI Symbol;Acc:MGI:2145369]	-
ENSMUSG00000031762	4.27965	9.97609	3.84333	134.371	105.099	87.4271	6.03302	108.966	-4.17279	8.33292e-18	1.14103e-15	Mt2	8	94172664	94173568	+	588	protein_coding	metallothionein 2 [Source:MGI Symbol;Acc:MGI:97172]	-
ENSMUSG00000042788	135.879	107.742	160.459	10.0277	1.86016	13.2157	134.693	8.36785	4.02678	8.51007e-18	1.15801e-15	Fam166b	4	43427019	43429134	-	1349	protein_coding	family with sequence similarity 166, member B [Source:MGI Symbol;Acc:MGI:2445194]	-
ENSMUSG00000021097	1231.47	1101.36	1476.8	317.877	128.351	268.381	1269.88	238.203	2.4157	9.08462e-18	1.22851e-15	Clmn	12	104763117	104865076	-	12409	protein_coding	calmin [Source:MGI Symbol;Acc:MGI:2136957]	-
ENSMUSG00000029195	104.851	79.8087	114.339	6.0166	3.72032	8.13275	99.6664	5.95655	4.07576	1.03911e-17	1.39651e-15	Klb	5	65348314	65384007	+	4549	protein_coding	klotho beta [Source:MGI Symbol;Acc:MGI:1932466]	-
ENSMUSG00000074981	98.432	107.742	132.595	6.0166	0	8.13275	112.923	4.71645	4.61052	1.08496e-17	1.44919e-15	Dcdc5	2	106003336	106406151	+	9014	transcribed_unitary_pseudogene	doublecortin domain containing 5 [Source:MGI Symbol;Acc:MGI:3045363]	-
ENSMUSG00000053783	155.137	138.668	286.328	18.0498	2.79024	11.1825	193.378	10.6742	4.19136	1.52305e-17	2.02194e-15	1700016K19Rik	11	75999912	76003569	+	921	protein_coding	RIKEN cDNA 1700016K19 gene [Source:MGI Symbol;Acc:MGI:1921480]	-
ENSMUSG00000040978	92.0125	96.768	147.007	4.01107	0.930079	8.13275	111.929	4.35796	4.70772	1.67832e-17	2.21457e-15	Gm11992	11	9048594	9069356	+	2400	protein_coding	predicted gene 11992 [Source:MGI Symbol;Acc:MGI:3651127]	-
ENSMUSG00000006784	158.347	168.596	222.913	28.0775	18.6016	36.5974	183.285	27.7588	2.72946	1.72947e-17	2.26831e-15	Ttc25	11	100545607	100572568	+	6147	protein_coding	tetratricopeptide repeat domain 25 [Source:MGI Symbol;Acc:MGI:1921657]	-
ENSMUSG00000041301	438.664	509.778	705.251	130.36	53.0145	86.4105	551.231	89.9282	2.61831	2.0973e-17	2.73428e-15	Cftr	6	18170687	18322768	+	7765	protein_coding	cystic fibrosis transmembrane conductance regulator [Source:MGI Symbol;Acc:MGI:88388]	-
ENSMUSG00000079502	109.131	150.639	150.851	19.0526	20.4617	21.3485	136.874	20.2876	2.75534	2.59741e-17	3.36612e-15	Cfap77	2	28926949	29055066	-	2624	protein_coding	cilia and flagella associated protein 77 [Source:MGI Symbol;Acc:MGI:2685669]	-
ENSMUSG00000029658	90.9426	100.758	133.556	12.0332	6.51055	9.14934	108.419	9.23103	3.56157	2.75261e-17	3.54614e-15	Wdr95	5	149528679	149611894	+	3477	protein_coding	WD40 repeat domain 95 [Source:MGI Symbol;Acc:MGI:1923042]	-
ENSMUSG00000029182	92.0125	81.8039	168.146	5.01383	2.79024	6.09956	113.987	4.63454	4.63257	2.99266e-17	3.83271e-15	Fam166c	5	30466047	30484088	+	1038	protein_coding	family with sequence similarity 166, member C [Source:MGI Symbol;Acc:MGI:1922684]	-
ENSMUSG00000018796	2824.57	2596.77	2575.99	322.891	388.773	809.209	2665.78	506.957	2.39501	3.40957e-17	4.34112e-15	Acsl1	8	46471037	46536051	+	10483	protein_coding	acyl-CoA synthetase long-chain family member 1 [Source:MGI Symbol;Acc:MGI:102797]	-
novel.298	81.3134	114.725	127.791	4.01107	0	2.03319	107.943	2.01475	5.7761	5.34651e-17	6.7422e-15	-	2	106408371	106417719	+	6837	-	- && - && -	-
ENSMUSG00000044816	9.62922	13.9665	8.64749	219.606	79.9868	296.845	10.7477	198.813	-4.20842	5.35734e-17	6.7422e-15	D630023F18Rik	1	65105285	65123214	-	2667	protein_coding	RIKEN cDNA D630023F18 gene [Source:MGI Symbol;Acc:MGI:2138198]	-
ENSMUSG00000041323	487.88	547.687	663.935	81.2241	38.1332	125.041	566.501	81.4661	2.80116	7.00236e-17	8.7618e-15	Ak7	12	105705976	105782447	+	4209	protein_coding	adenylate kinase 7 [Source:MGI Symbol;Acc:MGI:1926051]	-
ENSMUSG00000026479	676.185	585.596	965.637	164.454	55.8047	71.1616	742.473	97.14	2.93578	7.2043e-17	8.96297e-15	Lamc2	1	153122756	153186447	-	8039	protein_coding	laminin, gamma 2 [Source:MGI Symbol;Acc:MGI:99913]	-
ENSMUSG00000036834	252.5	282.323	294.015	77.213	93.0079	84.3773	276.279	84.8661	1.70225	7.87117e-17	9.73699e-15	Plch1	3	63696234	63899472	-	8637	protein_coding	phospholipase C, eta 1 [Source:MGI Symbol;Acc:MGI:2683547]	-
ENSMUSG00000041809	265.338	240.424	304.584	58.1605	68.8259	84.3773	270.115	70.4545	1.9398	7.95561e-17	9.78585e-15	Efhc1	1	20951626	20990841	+	2208	protein_coding	EF-hand domain (C-terminal) containing 1 [Source:MGI Symbol;Acc:MGI:1919127]	-
ENSMUSG00000042616	284.597	346.17	349.743	103.285	98.5884	113.859	326.837	105.244	1.63638	1.05235e-16	1.28718e-14	Oscp1	4	126058565	126092195	+	5254	protein_coding	organic solute carrier partner 1 [Source:MGI Symbol;Acc:MGI:1916308]	-
ENSMUSG00000095351	185.095	130.687	110.496	21.0581	18.6016	15.2489	142.092	18.3029	2.95441	1.10528e-16	1.34437e-14	Igkv3-2	6	70698449	70699067	+	378	IG_V_gene	immunoglobulin kappa variable 3-2 [Source:MGI Symbol;Acc:MGI:1330850]	-
ENSMUSG00000032554	7637.04	6904.45	7663.6	1500.14	1064.01	2520.14	7401.7	1694.76	2.12697	1.18555e-16	1.43398e-14	Trf	9	103204001	103230444	-	3320	protein_coding	transferrin [Source:MGI Symbol;Acc:MGI:98821]	-
ENSMUSG00000026807	84.5231	119.713	172.95	12.0332	9.30079	4.06638	125.729	8.46679	3.88993	1.65597e-16	1.99192e-14	Ak8	2	28700164	28813165	+	1873	protein_coding	adenylate kinase 8 [Source:MGI Symbol;Acc:MGI:1916120]	-
ENSMUSG00000000594	2321.71	2364.33	2320.41	7037.41	8945.5	17665.3	2335.48	11216.1	-2.26376	2.3567e-16	2.81923e-14	Gm2a	11	55098115	55113029	+	4127	protein_coding	GM2 ganglioside activator protein [Source:MGI Symbol;Acc:MGI:95762]	-
ENSMUSG00000074673	84.5231	82.8015	87.4358	5.01383	0.930079	3.04978	84.9201	2.9979	4.8447	2.73475e-16	3.2536e-14	Ttll9	2	152962485	153008482	+	3491	protein_coding	tubulin tyrosine ligase-like family, member 9 [Source:MGI Symbol;Acc:MGI:1913589]	-
ENSMUSG00000032323	8381.7	22269.6	19902.7	79071.1	80782	88159	16851.3	82670.7	-2.29449	3.11562e-16	3.68659e-14	Cyp11a1	9	58006411	58027023	+	4804	protein_coding	cytochrome P450, family 11, subfamily a, polypeptide 1 [Source:MGI Symbol;Acc:MGI:88582]	-
ENSMUSG00000078490	155.137	190.543	240.208	30.083	34.4129	45.7467	195.296	36.7475	2.41244	4.35368e-16	5.1041e-14	Cfap74	4	155409190	155466823	+	9951	protein_coding	cilia and flagella associated protein 74 [Source:MGI Symbol;Acc:MGI:1917130]	-
ENSMUSG00000010651	118.76	107.742	100.887	12.0332	7.44063	17.2821	109.13	12.252	3.16387	4.36048e-16	5.1041e-14	Acaa1b	9	119148023	119157093	-	1962	protein_coding	acetyl-Coenzyme A acyltransferase 1B [Source:MGI Symbol;Acc:MGI:3605455]	-
ENSMUSG00000025963	73.824	81.8039	98.9657	2.00553	5.58047	2.03319	84.8646	3.2064	4.70437	5.86638e-16	6.8301e-14	Mdh1b	1	63698819	63730318	-	1719	protein_coding	malate dehydrogenase 1B, NAD (soluble) [Source:MGI Symbol;Acc:MGI:1923918]	-
ENSMUSG00000046585	79.1736	85.7943	127.791	5.01383	0	5.08297	97.5862	3.3656	4.88814	6.46231e-16	7.48391e-14	Cfap58	19	47937675	48035387	+	3500	protein_coding	cilia and flagella associated protein 58 [Source:MGI Symbol;Acc:MGI:2685815]	-
ENSMUSG00000040729	458.993	498.804	655.288	195.539	173.925	162.655	537.695	177.373	1.60065	7.18473e-16	8.27651e-14	Cep126	9	8076461	8134294	-	5752	protein_coding	centrosomal protein 126 [Source:MGI Symbol;Acc:MGI:2680221]	-
ENSMUSG00000008153	177.606	207.503	215.226	993.741	564.558	1382.57	200.112	980.289	-2.29165	7.83013e-16	8.9725e-14	Clstn3	6	124430581	124464794	-	5867	protein_coding	calsyntenin 3 [Source:MGI Symbol;Acc:MGI:2178323]	-
ENSMUSG00000078377	152.998	148.644	135.477	404.115	360.871	375.123	145.706	380.036	-1.38371	8.37181e-16	9.54298e-14	Gm4294	12	12023045	12023658	+	614	processed_pseudogene	predicted gene 4294 [Source:MGI Symbol;Acc:MGI:3782472]	-
ENSMUSG00000074259	126.25	166.601	213.305	23.0636	29.7625	31.5144	168.718	28.1135	2.58609	8.48579e-16	9.62253e-14	Gramd2	9	59680144	59718874	+	6138	protein_coding	GRAM domain containing 2 [Source:MGI Symbol;Acc:MGI:3528937]	-
ENSMUSG00000060032	631.249	535.716	699.486	1569.33	1350.47	1380.53	622.15	1433.45	-1.20391	1.01153e-15	1.14109e-13	H2aj	6	136808244	136810074	+	1831	protein_coding	H2J.A histone [Source:MGI Symbol;Acc:MGI:3606192]	-
ENSMUSG00000028036	202.214	92.7776	156.616	2601.18	5226.11	1823.77	150.536	3217.02	-4.41792	1.03151e-15	1.15763e-13	Ptgfr	3	151796502	151837630	-	6778	protein_coding	prostaglandin F receptor [Source:MGI Symbol;Acc:MGI:97796]	-
ENSMUSG00000118462	108.061	105.747	154.694	16.0443	16.7414	19.3153	122.834	17.367	2.82439	1.26661e-15	1.41419e-13	AC151602.1	7	45418353	45421854	+	2501	protein_coding	luteinizing hormone beta [Source:NCBI gene;Acc:16866]	-
ENSMUSG00000060961	590.592	808.063	1013.68	264.73	221.359	239.916	804.111	242.002	1.73325	1.27979e-15	1.42161e-13	Slc4a4	5	88886486	89239653	+	11333	protein_coding	solute carrier family 4 (anion exchanger), member 4 [Source:MGI Symbol;Acc:MGI:1927555]	-
ENSMUSG00000044835	85.5931	83.7991	82.6316	9.0249	3.72032	6.09956	84.0079	6.28159	3.75118	1.39639e-15	1.54325e-13	Ankrd45	1	161142691	161170498	+	3735	protein_coding	ankyrin repeat domain 45 [Source:MGI Symbol;Acc:MGI:1921094]	-
ENSMUSG00000001870	2683.34	1875.5	2890.18	6229.18	6207.35	6607.86	2483.01	6348.13	-1.35423	1.61396e-15	1.7747e-13	Ltbp1	17	75005568	75392512	+	10691	protein_coding	latent transforming growth factor beta binding protein 1 [Source:MGI Symbol;Acc:MGI:109151]	-
ENSMUSG00000024524	127.32	129.689	217.148	26.0719	23.252	18.2987	158.052	22.5409	2.81002	1.72029e-15	1.88211e-13	Gnal	18	67088216	67226792	+	11172	protein_coding	guanine nucleotide binding protein, alpha stimulating, olfactory type [Source:MGI Symbol;Acc:MGI:95774]	-
ENSMUSG00000024222	3212.95	4504.2	3170.75	8510.48	11145.1	13489.2	3629.3	11048.3	-1.60604	1.74425e-15	1.89879e-13	Fkbp5	17	28399094	28517527	-	9468	protein_coding	FK506 binding protein 5 [Source:MGI Symbol;Acc:MGI:104670]	-
ENSMUSG00000040016	354.141	301.278	318.996	54.1494	106.029	70.145	324.805	76.7745	2.07728	1.92336e-15	2.07549e-13	Ptger3	3	157566892	157645888	+	5688	protein_coding	prostaglandin E receptor 3 (subtype EP3) [Source:MGI Symbol;Acc:MGI:97795]	-
ENSMUSG00000048442	157.277	169.593	214.266	44.1217	36.2731	42.6969	180.379	41.0306	2.139	1.92563e-15	2.07549e-13	Smim5	11	115899966	115906269	+	1649	protein_coding	small integral membrane protein 5 [Source:MGI Symbol;Acc:MGI:1913778]	-
ENSMUSG00000020799	196.864	196.529	318.036	43.119	13.0211	15.2489	237.143	23.7963	3.32136	2.55928e-15	2.74486e-13	Tekt1	11	72344722	72362442	-	1622	protein_coding	tektin 1 [Source:MGI Symbol;Acc:MGI:1333819]	-
ENSMUSG00000026235	337.023	514.766	527.497	129.357	146.022	131.141	459.762	135.507	1.76273	2.82015e-15	3.00981e-13	Epha4	1	77367185	77515088	-	8054	protein_coding	Eph receptor A4 [Source:MGI Symbol;Acc:MGI:98277]	-
ENSMUSG00000005413	386.239	457.902	408.354	1007.78	839.861	962.714	417.498	936.785	-1.16536	3.04424e-15	3.23314e-13	Hmox1	8	75093621	75100589	+	1751	protein_coding	heme oxygenase 1 [Source:MGI Symbol;Acc:MGI:96163]	-
ENSMUSG00000029314	223.612	202.515	193.127	48.1328	53.9446	66.0786	206.418	56.052	1.88111	3.78323e-15	3.99847e-13	Gpat3	5	100845713	100899102	+	3502	protein_coding	glycerol-3-phosphate acyltransferase 3 [Source:MGI Symbol;Acc:MGI:3603816]	-
ENSMUSG00000042567	224.682	269.354	359.351	81.2241	67.8958	59.979	284.462	69.6996	2.02999	4.40437e-15	4.61019e-13	Nek10	14	14803415	15012059	+	11849	protein_coding	NIMA (never in mitosis gene a)- related kinase 10 [Source:MGI Symbol;Acc:MGI:2685128]	-
ENSMUSG00000035126	359.491	455.907	558.244	109.302	96.7282	153.506	457.881	119.845	1.93594	4.4383e-15	4.62347e-13	Wdr78	4	103038065	103114555	-	7307	protein_coding	WD repeat domain 78 [Source:MGI Symbol;Acc:MGI:2385328]	-
ENSMUSG00000054728	547.796	459.898	664.896	187.517	120.91	96.5764	557.53	135.001	2.04649	4.48937e-15	4.65441e-13	Phactr1	13	42680623	43138526	+	9828	protein_coding	phosphatase and actin regulator 1 [Source:MGI Symbol;Acc:MGI:2659021]	-
ENSMUSG00000027702	97.3621	79.8087	171.028	12.0332	8.37071	7.11616	116.066	9.17335	3.66334	4.8466e-15	5.00095e-13	Lrrc34	3	30624267	30647869	-	1891	protein_coding	leucine rich repeat containing 34 [Source:MGI Symbol;Acc:MGI:1919077]	-
ENSMUSG00000025792	1706.51	1398.65	1619.96	780.152	760.805	795.993	1575.04	778.983	1.0157	5.36871e-15	5.51356e-13	Slc25a10	11	120491840	120499187	+	3455	protein_coding	solute carrier family 25 (mitochondrial carrier, dicarboxylate transporter), member 10 [Source:MGI Symbol;Acc:MGI:1353497]	-
novel.296	120.9	189.546	166.224	750.069	624.083	442.218	158.89	605.457	-1.92888	6.69531e-15	6.84367e-13	-	2	85958272	85964996	+	6725	-	- && P31789.1 RecName: Full=Envelope glycoprotein; AltName: Full=Env polyprotein; Contains: RecName: Full=Surface protein; Short=SU; Contains: RecName: Full=Transmembrane protein; Short=TM; Flags: Precursor [Mouse Intracisternal A-particle] && PF00517:Retroviral envelope protein|PF02337:Retroviral GAG p10 protein|PF00552:Integrase DNA binding domain	-
ENSMUSG00000062859	112.341	96.768	82.6316	13.036	13.0211	10.1659	97.2468	12.0743	3.00635	7.04338e-15	7.16582e-13	Tcp11	17	28066745	28080639	-	3841	protein_coding	t-complex protein 11 [Source:MGI Symbol;Acc:MGI:98544]	-
ENSMUSG00000043020	143.368	146.648	263.268	19.0526	0.930079	9.14934	184.428	9.71066	4.26027	8.47274e-15	8.5402e-13	Wdr63	3	146040526	146108130	-	3311	protein_coding	WD repeat domain 63 [Source:MGI Symbol;Acc:MGI:3045269]	-
ENSMUSG00000050520	209.703	68.835	171.989	11.0304	3.72032	12.1991	150.176	8.98329	4.07309	1.04178e-14	1.04524e-12	Cldn8	16	88560828	88563183	-	2356	protein_coding	claudin 8 [Source:MGI Symbol;Acc:MGI:1859286]	-
ENSMUSG00000032595	169.046	235.436	307.466	40.1107	10.2309	11.1825	237.316	20.508	3.53722	1.04889e-14	1.04755e-12	Cdhr4	9	107992497	107999684	+	3084	protein_coding	cadherin-related family member 4 [Source:MGI Symbol;Acc:MGI:1916648]	-
ENSMUSG00000056856	103.782	104.749	150.851	348.963	728.252	842.756	119.794	639.99	-2.41652	1.1698e-14	1.16296e-12	Jakmip3	7	138940730	139083977	+	5843	protein_coding	janus kinase and microtubule interacting protein 3 [Source:MGI Symbol;Acc:MGI:1921254]	-
ENSMUSG00000055945	151.928	204.51	310.349	30.083	41.8536	41.6803	222.262	37.8723	2.55333	1.30543e-14	1.2919e-12	Prr18	17	8337459	8344113	+	3656	protein_coding	proline rich 18 [Source:MGI Symbol;Acc:MGI:2443403]	-
ENSMUSG00000021182	845.231	803.075	815.747	374.032	318.087	412.737	821.351	368.285	1.15798	1.35855e-14	1.33839e-12	Ccdc88c	12	100911523	101029056	-	11386	protein_coding	coiled-coil domain containing 88C [Source:MGI Symbol;Acc:MGI:1915589]	-
ENSMUSG00000041673	94.1524	109.737	126.83	17.047	19.5317	16.2655	110.24	17.6147	2.64464	1.51399e-14	1.4848e-12	Lrrc18	14	32991382	33015291	+	3135	protein_coding	leucine rich repeat containing 18 [Source:MGI Symbol;Acc:MGI:1914830]	-
ENSMUSG00000042784	197.934	103.751	187.362	29.0802	13.0211	14.2323	163.016	18.7779	3.12108	1.63427e-14	1.59557e-12	Muc1	3	89229057	89233381	+	2346	protein_coding	mucin 1, transmembrane [Source:MGI Symbol;Acc:MGI:97231]	-
ENSMUSG00000021069	1160.86	846.97	1065.56	365.007	313.437	446.285	1024.46	374.909	1.4508	2.03367e-14	1.97666e-12	Pygl	12	70190811	70231488	-	6895	protein_coding	liver glycogen phosphorylase [Source:MGI Symbol;Acc:MGI:97829]	-
ENSMUSG00000070877	147.648	170.591	237.326	0	1.86016	0	185.188	0.620053	8.14864	2.07383e-14	2.00673e-12	Ldlrad1	4	107209180	107218060	+	1093	protein_coding	low density lipoprotein receptor class A domain containing 1 [Source:MGI Symbol;Acc:MGI:3652166]	-
ENSMUSG00000043541	217.192	197.526	238.286	57.1577	69.7559	69.1284	217.668	65.3473	1.73546	2.31195e-14	2.22725e-12	Casc1	6	145174834	145211005	-	12207	protein_coding	cancer susceptibility candidate 1 [Source:MGI Symbol;Acc:MGI:2444480]	-
novel.276	8.55931	14.9641	21.1383	100.277	283.674	147.406	14.8872	177.119	-3.56574	2.39924e-14	2.30116e-12	-	19	45544579	45546937	+	1710	-	- && - && -	-
ENSMUSG00000020562	81.3134	85.7943	111.457	8.02213	0	1.01659	92.8548	3.01291	4.96926	2.7369e-14	2.6135e-12	Efcab10	12	33394854	33401267	+	673	protein_coding	EF-hand calcium binding domain 10 [Source:MGI Symbol;Acc:MGI:1922290]	-
ENSMUSG00000057265	132.669	117.718	127.791	26.0719	20.4617	29.4812	126.059	25.3383	2.31826	2.95727e-14	2.80362e-12	Bbof1	12	84409071	84442887	+	4257	protein_coding	basal body orientation factor 1 [Source:MGI Symbol;Acc:MGI:1920123]	-
ENSMUSG00000072663	237.521	326.218	434.296	94.26	70.686	66.0786	332.678	77.0082	2.11237	2.96175e-14	2.80362e-12	Spef2	15	9578193	9748868	-	9916	protein_coding	sperm flagellar 2 [Source:MGI Symbol;Acc:MGI:2443727]	-
ENSMUSG00000025473	1088.1	1375.7	1391.29	461.273	200.897	293.796	1285.03	318.655	2.01259	3.06534e-14	2.88912e-12	Adam8	7	139978932	139992562	-	4638	protein_coding	a disintegrin and metallopeptidase domain 8 [Source:MGI Symbol;Acc:MGI:107825]	-
ENSMUSG00000049241	197.934	125.699	120.104	16.0443	14.8813	29.4812	147.912	20.1356	2.88058	3.52718e-14	3.31008e-12	Hcar1	5	123876736	123880020	-	3285	protein_coding	hydrocarboxylic acid receptor 1 [Source:MGI Symbol;Acc:MGI:2441671]	-
ENSMUSG00000048148	292.086	309.259	576.499	70.1936	17.6715	21.3485	392.615	36.4045	3.43388	3.66761e-14	3.42709e-12	Nwd1	8	72646711	72717876	+	12067	protein_coding	NACHT and WD repeat domain containing 1 [Source:MGI Symbol;Acc:MGI:2442268]	-
ENSMUSG00000019982	165.837	143.656	188.323	25.0692	2.79024	9.14934	165.938	12.3362	3.75957	3.8196e-14	3.55386e-12	Myb	10	21124935	21160984	-	8933	protein_coding	myeloblastosis oncogene [Source:MGI Symbol;Acc:MGI:97249]	MYB
ENSMUSG00000018861	1839.18	2937.96	2501.05	5607.47	6504.97	7286.94	2426.06	6466.46	-1.41421	3.84701e-14	3.56413e-12	Fdxr	11	115268024	115277050	-	2806	protein_coding	ferredoxin reductase [Source:MGI Symbol;Acc:MGI:104724]	-
ENSMUSG00000038756	89.8727	74.8206	109.535	11.0304	1.86016	5.08297	91.4094	5.99119	3.94641	4.24659e-14	3.91766e-12	Ttll6	11	96133786	96165451	+	3857	protein_coding	tubulin tyrosine ligase-like family, member 6 [Source:MGI Symbol;Acc:MGI:2683461]	-
ENSMUSG00000044244	371.26	270.352	354.547	77.213	20.4617	42.6969	332.053	46.7906	2.83076	4.48265e-14	4.11799e-12	Il20rb	9	100457719	100486788	-	4206	protein_coding	interleukin 20 receptor beta [Source:MGI Symbol;Acc:MGI:2143266]	-
ENSMUSG00000024421	488.95	399.043	467.925	185.512	188.806	152.489	451.973	175.602	1.36291	4.91876e-14	4.49963e-12	Lama3	18	12333819	12583013	+	10745	protein_coding	laminin, alpha 3 [Source:MGI Symbol;Acc:MGI:99909]	-
ENSMUSG00000022375	80.2435	77.8135	100.887	10.0277	11.1609	10.1659	86.3148	10.4515	3.04515	6.19845e-14	5.64655e-12	Lrrc6	15	66379858	66500910	-	2084	protein_coding	leucine rich repeat containing 6 (testis) [Source:MGI Symbol;Acc:MGI:1859553]	-
ENSMUSG00000031893	63.1249	71.8278	96.0832	7.01936	2.79024	5.08297	77.012	4.96419	3.96763	6.64835e-14	6.03116e-12	Tsnaxip1	8	105827731	105844680	+	2227	protein_coding	translin-associated factor X (Tsnax) interacting protein 1 [Source:MGI Symbol;Acc:MGI:1919486]	-
ENSMUSG00000030711	606.641	780.13	617.815	289.799	227.869	273.464	668.195	263.711	1.34222	6.92978e-14	6.26038e-12	Sult1a1	7	126672865	126676432	-	1507	protein_coding	sulfotransferase family 1A, phenol-preferring, member 1 [Source:MGI Symbol;Acc:MGI:102896]	-
ENSMUSG00000048329	67.4045	65.8422	109.535	7.01936	3.72032	5.08297	80.9272	5.27422	3.94774	7.02772e-14	6.32263e-12	Mfsd6l	11	68556186	68558245	+	2060	protein_coding	major facilitator superfamily domain containing 6-like [Source:MGI Symbol;Acc:MGI:2384904]	-
ENSMUSG00000078451	108.061	136.672	166.224	27.0747	19.5317	28.4646	136.986	25.0237	2.45766	8.62293e-14	7.69419e-12	Ppil6	10	41490439	41514286	+	1169	protein_coding	peptidylprolyl isomerase (cyclophilin)-like 6 [Source:MGI Symbol;Acc:MGI:1920325]	-
ENSMUSG00000057465	4.27965	0	2.8825	78.2158	74.4063	67.0952	2.38738	73.2391	-4.95761	9.09605e-14	8.08324e-12	Saa2	7	46751790	46754313	+	2518	protein_coding	serum amyloid A 2 [Source:MGI Symbol;Acc:MGI:98222]	-
ENSMUSG00000028699	225.752	164.605	263.268	57.1577	44.6438	56.9293	217.875	52.9102	2.04398	9.20156e-14	8.14376e-12	Tspan1	4	116161869	116167601	-	2329	protein_coding	tetraspanin 1 [Source:MGI Symbol;Acc:MGI:1914055]	-
ENSMUSG00000025509	3399.11	3332.01	2822.93	1095.02	1084.47	1595.04	3184.68	1258.18	1.33998	9.43864e-14	8.31976e-12	Pnpla2	7	141455198	141460743	+	3020	protein_coding	patatin-like phospholipase domain containing 2 [Source:MGI Symbol;Acc:MGI:1914103]	-
ENSMUSG00000045064	174.396	161.613	208.501	49.1356	51.1543	51.8463	181.503	50.7121	1.84012	1.18048e-13	1.03635e-11	Zc2hc1c	12	85274286	85299358	+	4632	protein_coding	zinc finger, C2HC-type containing 1C [Source:MGI Symbol;Acc:MGI:1919600]	-
ENSMUSG00000014846	1647.67	1624.11	1760.25	681.881	319.947	482.882	1677.34	494.903	1.76157	1.20354e-13	1.05235e-11	Tppp3	8	105467493	105471526	-	1848	protein_coding	tubulin polymerization-promoting protein family member 3 [Source:MGI Symbol;Acc:MGI:1915221]	-
ENSMUSG00000046192	95.2223	117.718	138.36	13.036	0	4.06638	117.1	5.70078	4.37893	1.27865e-13	1.11341e-11	Iqub	6	24444865	24515067	-	3651	protein_coding	IQ motif and ubiquitin domain containing [Source:MGI Symbol;Acc:MGI:3041159]	-
ENSMUSG00000020904	115.551	141.66	201.775	18.0498	0.930079	10.1659	152.995	9.71527	3.99079	1.2836e-13	1.11341e-11	Cfap52	11	67924806	67965651	-	2320	protein_coding	cilia and flagella associated protein 52 [Source:MGI Symbol;Acc:MGI:1919110]	-
ENSMUSG00000040728	579.893	452.914	580.343	228.631	181.365	216.534	537.717	208.844	1.36522	1.40578e-13	1.21455e-11	Esrp1	4	11331933	11386783	-	6305	protein_coding	epithelial splicing regulatory protein 1 [Source:MGI Symbol;Acc:MGI:1917326]	-
ENSMUSG00000027344	70.6143	56.8637	90.3183	2.00553	4.6504	5.08297	72.5987	3.91297	4.21074	1.45152e-13	1.24911e-11	Fsip1	2	118130424	118256966	-	2911	protein_coding	fibrous sheath-interacting protein 1 [Source:MGI Symbol;Acc:MGI:1918563]	-
ENSMUSG00000048142	284.597	370.113	300.741	68.1881	33.4828	88.4437	318.483	63.3715	2.33334	1.4668e-13	1.25236e-11	Nat8l	5	33995984	34005916	+	6670	protein_coding	N-acetyltransferase 8-like [Source:MGI Symbol;Acc:MGI:2447776]	-
ENSMUSG00000060962	221.472	208.5	319.957	50.1383	28.8325	65.062	249.976	48.0109	2.38501	1.50545e-13	1.27536e-11	Dmkn	7	30763756	30781063	+	2192	protein_coding	dermokine [Source:MGI Symbol;Acc:MGI:1920962]	-
ENSMUSG00000013523	93.0824	93.7752	145.086	18.0498	11.1609	16.2655	110.648	15.1587	2.87373	1.60348e-13	1.35314e-11	Bcas1	2	170346991	170427845	-	3775	protein_coding	breast carcinoma amplified sequence 1 [Source:MGI Symbol;Acc:MGI:1924210]	-
ENSMUSG00000020878	72.7541	80.8063	110.496	4.01107	12.091	5.08297	88.0187	7.06169	3.62492	2.07494e-13	1.74423e-11	Lrrc46	11	97034602	97041407	-	1336	protein_coding	leucine rich repeat containing 46 [Source:MGI Symbol;Acc:MGI:1916547]	-
ENSMUSG00000030030	133.739	113.727	157.577	27.0747	30.6926	30.4978	135.014	29.4217	2.19807	2.13524e-13	1.78801e-11	1700003E16Rik	6	83156404	83162945	+	2221	protein_coding	RIKEN cDNA 1700003E16 gene [Source:MGI Symbol;Acc:MGI:1919087]	-
ENSMUSG00000108950	78.1037	63.8469	82.6316	5.01383	0.930079	0	74.8607	1.9813	5.25031	2.17284e-13	1.81253e-11	9130015G15Rik	7	49122334	49159819	-	2133	antisense	RIKEN cDNA 9130015G15 gene [Source:MGI Symbol;Acc:MGI:1921817]	-
ENSMUSG00000095127	104.851	71.8278	145.086	11.0304	10.2309	15.2489	107.255	12.1701	3.14387	2.55414e-13	2.12247e-11	Ighv1-82	12	115952538	115953005	-	386	IG_V_gene	immunoglobulin heavy variable 1-82 [Source:MGI Symbol;Acc:MGI:4439671]	-
ENSMUSG00000063409	66.3346	75.8182	69.1799	6.0166	0.930079	1.01659	70.4443	2.65442	4.74548	3.04173e-13	2.50964e-11	Lrrc43	5	123489305	123508205	+	2066	protein_coding	leucine rich repeat containing 43 [Source:MGI Symbol;Acc:MGI:2685907]	-
ENSMUSG00000048794	127.32	149.641	141.242	30.083	11.1609	26.4314	139.401	22.5585	2.63536	3.10454e-13	2.55064e-11	Cfap100	6	90403479	90428797	-	4122	protein_coding	cilia and flagella associated protein 100 [Source:MGI Symbol;Acc:MGI:2141635]	-
ENSMUSG00000091957	93.0824	73.823	78.7883	275.761	266.003	215.518	81.8979	252.427	-1.62596	3.14019e-13	2.57024e-11	Rps2-ps10	18	61259008	61259972	-	965	transcribed_processed_pseudogene	ribosomal protein S2, pseudogene 10 [Source:MGI Symbol;Acc:MGI:3645604]	-
ENSMUSG00000026655	1187.6	797.089	1065.56	420.159	342.269	416.803	1016.75	393.077	1.37136	3.32244e-13	2.70922e-11	Fam107b	2	3570488	3782142	+	4329	protein_coding	family with sequence similarity 107, member B [Source:MGI Symbol;Acc:MGI:1913790]	-
ENSMUSG00000002107	1337.39	1321.83	1367.26	731.017	531.075	613.006	1342.16	625.033	1.10306	3.34742e-13	2.7194e-11	Celf2	2	6539694	7509563	-	25884	protein_coding	CUGBP, Elav-like family member 2 [Source:MGI Symbol;Acc:MGI:1338822]	-
ENSMUSG00000079235	74.8939	92.7776	89.3574	14.0387	11.1609	9.14934	85.6763	11.4497	2.90413	3.39274e-13	2.74597e-11	Ccdc13	9	121797627	121839461	-	3418	protein_coding	coiled-coil domain containing 13 [Source:MGI Symbol;Acc:MGI:1920144]	-
ENSMUSG00000030483	74.8939	83.7991	121.065	0	0	0	93.2526	0	9.01254	3.42743e-13	2.76378e-11	Cyp2b10	7	25897620	25926624	+	2112	protein_coding	cytochrome P450, family 2, subfamily b, polypeptide 10 [Source:MGI Symbol;Acc:MGI:88598]	-
ENSMUSG00000044349	1302.08	985.637	1521	541.494	365.521	397.488	1269.57	434.834	1.54622	3.55315e-13	2.85458e-11	Snhg11	2	158375638	158386151	+	8527	protein_coding	small nucleolar RNA host gene 11 [Source:MGI Symbol;Acc:MGI:2441845]	-
ENSMUSG00000039632	114.481	123.703	183.519	18.0498	6.51055	24.3983	140.568	16.3195	3.1169	3.80542e-13	3.04602e-11	Ccdc151	9	21989871	22002634	-	2514	protein_coding	coiled-coil domain containing 151 [Source:MGI Symbol;Acc:MGI:1924859]	-
ENSMUSG00000020155	500.719	375.101	519.81	191.528	150.673	140.29	465.21	160.83	1.53255	3.83219e-13	3.05621e-11	Kcnmb1	11	33963013	33973641	+	4191	protein_coding	potassium large conductance calcium-activated channel, subfamily M, beta member 1 [Source:MGI Symbol;Acc:MGI:1334203]	-
ENSMUSG00000076672	180.815	198.524	170.067	4.01107	11.1609	32.531	183.136	15.901	3.53119	4.60348e-13	3.65792e-11	Ighv3-6	12	114288152	114288582	-	350	IG_V_gene	immunoglobulin heavy variable 3-6 [Source:MGI Symbol;Acc:MGI:4439856]	-
novel.309	5.34957	0.997609	0	57.1577	157.183	81.3275	2.11572	98.5562	-5.59451	4.82302e-13	3.81843e-11	-	2	17059065	17095479	-	3204	-	- && P31789.1 RecName: Full=Envelope glycoprotein; AltName: Full=Env polyprotein; Contains: RecName: Full=Surface protein; Short=SU; Contains: RecName: Full=Transmembrane protein; Short=TM; Flags: Precursor [Mouse Intracisternal A-particle] && PF00517:Retroviral envelope protein	-
ENSMUSG00000090113	101.642	116.72	163.342	14.0387	0.930079	1.01659	127.234	5.32847	4.59015	4.92431e-13	3.8845e-11	Nhlrc4	17	25942233	25944961	-	2318	protein_coding	NHL repeat containing 4 [Source:MGI Symbol;Acc:MGI:3687200]	-
ENSMUSG00000045036	136.949	99.7609	179.676	16.0443	27.9024	23.3817	138.795	22.4428	2.62591	5.69924e-13	4.47956e-11	Tmem232	17	65255999	65540782	-	3134	protein_coding	transmembrane protein 232 [Source:MGI Symbol;Acc:MGI:2685786]	-
ENSMUSG00000018166	446.154	337.192	568.813	160.443	125.561	120.975	450.719	135.659	1.73284	5.82709e-13	4.56357e-11	Erbb3	10	128567523	128589652	-	6016	protein_coding	erb-b2 receptor tyrosine kinase 3 [Source:MGI Symbol;Acc:MGI:95411]	-
ENSMUSG00000053111	142.298	139.665	132.595	36.0996	39.0633	29.4812	138.186	34.8814	1.98349	6.19087e-13	4.8311e-11	Fank1	7	133776861	133881532	+	2299	protein_coding	fibronectin type 3 and ankyrin repeat domains 1 [Source:MGI Symbol;Acc:MGI:1914180]	-
ENSMUSG00000073650	102.712	94.7728	151.812	21.0581	7.44063	14.2323	116.432	14.2437	3.03944	6.65359e-13	5.17364e-11	Catip	1	74362108	74369321	+	2211	protein_coding	ciliogenesis associated TTC17 interacting protein [Source:MGI Symbol;Acc:MGI:2685062]	-
ENSMUSG00000039153	98.432	93.7752	99.9266	711.964	1603.46	3082.31	97.3779	1799.24	-4.20763	6.99717e-13	5.42144e-11	Runx2	17	44495987	44814797	-	8837	protein_coding	runt related transcription factor 2 [Source:MGI Symbol;Acc:MGI:99829]	Runt
ENSMUSG00000026879	17844	14804.5	15229.2	7967.98	5195.42	7069.39	15959.2	6744.27	1.2427	7.18273e-13	5.54548e-11	Gsn	2	35256380	35307892	+	3157	protein_coding	gelsolin [Source:MGI Symbol;Acc:MGI:95851]	-
ENSMUSG00000026809	78.1037	63.8469	114.339	9.0249	3.72032	9.14934	85.4299	7.29819	3.56109	7.27729e-13	5.59862e-11	Spaca9	2	28692080	28699727	-	747	protein_coding	sperm acrosome associated 9 [Source:MGI Symbol;Acc:MGI:1917237]	-
ENSMUSG00000032561	590.592	267.359	418.923	75.2075	27.9024	84.3773	425.625	62.4957	2.77049	7.4685e-13	5.7255e-11	Acpp	9	104288251	104337748	-	7330	protein_coding	acid phosphatase, prostate [Source:MGI Symbol;Acc:MGI:1928480]	-
ENSMUSG00000098274	28.8877	32.9211	30.7466	169.468	119.05	127.074	30.8518	138.531	-2.16532	8.29737e-13	6.33861e-11	Rpl24	16	55966275	55971435	+	1030	protein_coding	ribosomal protein L24 [Source:MGI Symbol;Acc:MGI:1915443]	-
ENSMUSG00000044921	193.654	138.668	174.872	49.1356	36.2731	43.7135	169.064	43.0407	1.97532	8.37177e-13	6.37308e-11	Rassf9	10	102512222	102549736	+	7326	protein_coding	Ras association (RalGDS/AF-6) domain family (N-terminal) member 9 [Source:MGI Symbol;Acc:MGI:2384307]	-
ENSMUSG00000029344	753.219	764.168	850.337	2885.96	1538.35	2705.16	789.241	2376.49	-1.59003	1.04491e-12	7.92672e-11	Tpst2	5	112276691	112315361	+	2793	protein_coding	protein-tyrosine sulfotransferase 2 [Source:MGI Symbol;Acc:MGI:1309516]	-
ENSMUSG00000005547	53.4957	108.739	102.809	0	0	0	88.348	0	8.93476	1.06524e-12	8.05295e-11	Cyp2a5	7	26835305	26843548	+	2073	protein_coding	cytochrome P450, family 2, subfamily a, polypeptide 5 [Source:MGI Symbol;Acc:MGI:88597]	-
ENSMUSG00000027737	722.191	385.077	486.181	169.468	99.5185	133.174	531.15	134.053	1.98696	1.11545e-12	8.40331e-11	Slc7a11	3	49892526	50443614	-	13922	protein_coding	solute carrier family 7 (cationic amino acid transporter, y+ system), member 11 [Source:MGI Symbol;Acc:MGI:1347355]	-
ENSMUSG00000010307	2147.32	3068.64	2385.75	12987.8	6177.59	7521.78	2533.9	8895.73	-1.81169	1.12054e-12	8.41256e-11	Tmem86a	7	47050601	47054777	+	1887	protein_coding	transmembrane protein 86A [Source:MGI Symbol;Acc:MGI:1915143]	-
ENSMUSG00000053846	178.676	431.964	217.148	2622.23	5039.17	2474.39	275.929	3378.6	-3.61392	1.24466e-12	9.3123e-11	Lipg	18	74939322	74961263	-	4715	protein_coding	lipase, endothelial [Source:MGI Symbol;Acc:MGI:1341803]	-
ENSMUSG00000036231	78.1037	94.7728	134.517	17.047	8.37071	5.08297	102.464	10.1669	3.3358	1.28024e-12	9.54572e-11	Agr3	12	35925620	35949736	+	972	protein_coding	anterior gradient 3 [Source:MGI Symbol;Acc:MGI:2685734]	-
ENSMUSG00000012126	247.15	266.361	270.955	93.2573	109.749	86.4105	261.489	96.4724	1.43718	1.39671e-12	1.03785e-10	Ubxn11	4	134102570	134127593	+	4742	protein_coding	UBX domain protein 11 [Source:MGI Symbol;Acc:MGI:1914836]	-
ENSMUSG00000053161	69.5444	67.8374	106.652	4.01107	8.37071	10.1659	81.3447	7.5159	3.43616	1.49281e-12	1.10549e-10	Daw1	1	83159752	83210574	+	2140	protein_coding	dynein assembly factor with WDR repeat domains 1 [Source:MGI Symbol;Acc:MGI:1923089]	-
ENSMUSG00000021363	144.438	199.522	237.326	34.0941	14.8813	43.7135	193.762	30.8963	2.65548	1.52956e-12	1.12744e-10	Mak	13	41025008	41079706	-	7592	protein_coding	male germ cell-associated kinase [Source:MGI Symbol;Acc:MGI:96913]	-
ENSMUSG00000060268	67.4045	71.8278	108.574	8.02213	0	2.03319	82.6021	3.35177	4.64638	1.5328e-12	1.12744e-10	Armh1	4	117213334	117252125	-	2466	protein_coding	armadillo-like helical domain containing 1 [Source:MGI Symbol;Acc:MGI:2686507]	-
ENSMUSG00000046718	2093.82	1677.98	2315.61	4432.23	3873.78	4622.45	2029.13	4309.49	-1.08656	1.54504e-12	1.13262e-10	Bst2	8	71534255	71537456	-	903	protein_coding	bone marrow stromal cell antigen 2 [Source:MGI Symbol;Acc:MGI:1916800]	-
ENSMUSG00000037185	164.767	149.641	142.203	47.13	26.0422	32.531	152.204	35.2344	2.11376	1.5973e-12	1.167e-10	Krt80	15	101347444	101370162	-	6393	protein_coding	keratin 80 [Source:MGI Symbol;Acc:MGI:1921377]	-
ENSMUSG00000020593	1217.56	1303.87	1215.45	528.458	700.35	580.475	1245.63	603.094	1.04584	1.75184e-12	1.27562e-10	Lpin1	12	16535669	16646966	-	9930	protein_coding	lipin 1 [Source:MGI Symbol;Acc:MGI:1891340]	-
ENSMUSG00000032680	152.998	161.613	184.48	40.1107	14.8813	36.5974	166.363	30.5298	2.45271	2.66717e-12	1.93565e-10	6820408C15Rik	2	152415587	152444330	+	1787	protein_coding	RIKEN cDNA 6820408C15 gene [Source:MGI Symbol;Acc:MGI:3045333]	-
ENSMUSG00000029601	83.4532	81.8039	109.535	11.0304	11.1609	18.2987	91.5973	13.4967	2.76794	2.7333e-12	1.97706e-10	Iqcd	5	120589016	120607118	+	1680	protein_coding	IQ motif containing D [Source:MGI Symbol;Acc:MGI:1922982]	-
ENSMUSG00000068740	643.018	568.637	792.687	307.849	251.121	263.298	668.114	274.089	1.28613	2.8127e-12	2.02775e-10	Celsr2	3	108390851	108415552	-	11513	protein_coding	cadherin, EGF LAG seven-pass G-type receptor 2 [Source:MGI Symbol;Acc:MGI:1858235]	-
ENSMUSG00000035394	62.055	81.8039	104.731	12.0332	6.51055	9.14934	82.8632	9.23103	3.17354	2.97522e-12	2.13784e-10	Cfap53	18	74283090	74359986	+	2600	protein_coding	cilia and flagella associated protein 53 [Source:MGI Symbol;Acc:MGI:1921703]	-
ENSMUSG00000011154	124.11	132.682	152.772	38.1051	17.6715	26.4314	136.521	27.4027	2.32207	4.15937e-12	2.95941e-10	Cfap161	7	83774101	83794880	-	3188	protein_coding	cilia and flagella associated protein 161 [Source:MGI Symbol;Acc:MGI:1922806]	-
ENSMUSG00000071847	1527.84	1244.02	1696.83	704.945	423.186	492.031	1489.56	540.054	1.46414	4.81396e-12	3.41399e-10	Apcdd1	18	62922231	62961179	+	12884	protein_coding	adenomatosis polyposis coli down-regulated 1 [Source:MGI Symbol;Acc:MGI:3513977]	-
ENSMUSG00000034156	257.849	170.591	205.618	49.1356	31.6227	64.0454	211.353	48.2679	2.13377	5.1219e-12	3.62058e-10	Tspoap1	11	87760541	87785928	+	9499	protein_coding	TSPO associated protein 1 [Source:MGI Symbol;Acc:MGI:2450877]	-
ENSMUSG00000050625	64.1948	63.8469	98.9657	8.02213	9.30079	4.06638	75.6692	7.12977	3.40103	5.19611e-12	3.66115e-10	Ccdc121	1	181509633	181511451	-	1819	protein_coding	coiled-coil domain containing 121 [Source:MGI Symbol;Acc:MGI:2685601]	-
ENSMUSG00000038987	135.879	90.7824	127.791	23.0636	21.3918	27.448	118.151	23.9678	2.30302	5.37986e-12	3.7784e-10	Cfap157	2	32777381	32784428	-	1779	protein_coding	cilia and flagella associated protein 157 [Source:MGI Symbol;Acc:MGI:2447809]	-
ENSMUSG00000037196	81.3134	76.8159	101.848	16.0443	8.37071	13.2157	86.6592	12.5436	2.79554	5.63866e-12	3.94742e-10	Pacrg	17	10403012	10840311	-	1572	protein_coding	PARK2 co-regulated [Source:MGI Symbol;Acc:MGI:1916560]	-
ENSMUSG00000029135	3308.17	3472.68	4462.11	8068.26	7489.93	10568.5	3747.65	8708.9	-1.21638	5.76711e-12	4.02441e-10	Fosl2	5	32135801	32157842	+	9680	protein_coding	fos-like antigen 2 [Source:MGI Symbol;Acc:MGI:102858]	TF_bZIP
ENSMUSG00000020686	92.0125	146.648	111.457	14.0387	0	8.13275	116.706	7.39049	3.99758	6.24479e-12	4.34382e-10	Gas2l2	11	83421902	83429455	-	2610	protein_coding	growth arrest-specific 2 like 2 [Source:MGI Symbol;Acc:MGI:3652048]	-
ENSMUSG00000024245	77.0337	71.8278	80.7099	666.84	468.76	196.203	76.5238	443.934	-2.53641	6.483e-12	4.49515e-10	Tmem178	17	80944632	81001816	+	1696	protein_coding	transmembrane protein 178 [Source:MGI Symbol;Acc:MGI:1915277]	-
ENSMUSG00000091523	66.3346	46.8876	97.0441	3.0083	0	2.03319	70.0888	1.6805	5.41391	6.934e-12	4.7926e-10	AU040972	11	79481719	79484031	-	1042	antisense	expressed sequence AU040972 [Source:MGI Symbol;Acc:MGI:2144426]	-
ENSMUSG00000071392	47.0762	78.8111	106.652	8.02213	3.72032	2.03319	77.5132	4.59188	4.08092	7.07245e-12	4.87283e-10	Ect2l	10	18128903	18210890	-	4257	protein_coding	epithelial cell transforming sequence 2 oncogene-like [Source:MGI Symbol;Acc:MGI:3641723]	-
ENSMUSG00000000202	52.4257	77.8135	93.2007	2.00553	4.6504	9.14934	74.48	5.26842	3.8283	7.22223e-12	4.96033e-10	Btbd17	11	114791217	114795945	-	3187	protein_coding	BTB (POZ) domain containing 17 [Source:MGI Symbol;Acc:MGI:1919264]	-
ENSMUSG00000016194	178.676	206.505	138.36	36.0996	21.3918	48.7965	174.513	35.4293	2.30498	8.07563e-12	5.52901e-10	Hsd11b1	1	193221634	193264075	-	4251	protein_coding	hydroxysteroid 11-beta dehydrogenase 1 [Source:MGI Symbol;Acc:MGI:103562]	-
ENSMUSG00000050612	47.0762	99.7609	60.5324	226.625	306.926	369.024	69.1232	300.858	-2.12012	8.38973e-12	5.72606e-10	Txndc2	17	65637507	65642168	-	1987	protein_coding	thioredoxin domain containing 2 (spermatozoa) [Source:MGI Symbol;Acc:MGI:2389312]	-
ENSMUSG00000091415	126.25	153.632	193.127	27.0747	4.6504	22.3651	157.67	18.0301	3.13778	8.6118e-12	5.85925e-10	Ak9	10	41303980	41434534	+	6968	protein_coding	adenylate kinase 9 [Source:MGI Symbol;Acc:MGI:2685080]	-
ENSMUSG00000024175	116.621	136.672	183.519	25.0692	4.6504	4.06638	145.604	11.262	3.69884	9.47752e-12	6.42818e-10	Tekt4	17	25454615	25476602	+	1997	protein_coding	tektin 4 [Source:MGI Symbol;Acc:MGI:1919090]	-
ENSMUSG00000074227	3651.61	2519.96	3767.42	1518.19	1406.28	1512.69	3313	1479.05	1.16351	1.03309e-11	6.98522e-10	Spint2	7	29256323	29281912	-	4556	protein_coding	serine protease inhibitor, Kunitz type 2 [Source:MGI Symbol;Acc:MGI:1338031]	-
ENSMUSG00000035686	4522.52	3488.64	3571.41	206.57	124.631	464.583	3860.86	265.261	3.8638	1.15969e-11	7.81694e-10	Thrsp	7	97412938	97417730	-	2189	protein_coding	thyroid hormone responsive [Source:MGI Symbol;Acc:MGI:109126]	-
ENSMUSG00000051043	759.638	685.357	1030.01	344.952	193.456	256.182	825.003	264.863	1.64016	1.23587e-11	8.30477e-10	Gprc5c	11	114851152	114872617	+	5245	protein_coding	G protein-coupled receptor, family C, group 5, member C [Source:MGI Symbol;Acc:MGI:1917605]	-
ENSMUSG00000050677	101.642	86.7919	154.694	22.0609	7.44063	14.2323	114.376	14.5779	2.97976	1.24234e-11	8.32252e-10	Ccdc96	5	36484588	36488172	+	3585	protein_coding	coiled-coil domain containing 96 [Source:MGI Symbol;Acc:MGI:1913967]	-
ENSMUSG00000086822	50.2859	56.8637	74.9449	3.0083	0.930079	1.01659	60.6982	1.65166	5.21219	1.28523e-11	8.58342e-10	5330413P13Rik	2	131820006	131847683	-	6016	lincRNA	RIKEN cDNA 5330413P13 gene [Source:MGI Symbol;Acc:MGI:3041161]	-
ENSMUSG00000038264	1686.18	2280.53	1715.09	3784.44	3958.42	3693.29	1893.93	3812.05	-1.00914	1.33196e-11	8.86831e-10	Sema7a	9	57940112	57962865	+	3298	protein_coding	sema domain, immunoglobulin domain (Ig), and GPI membrane anchor, (semaphorin) 7A [Source:MGI Symbol;Acc:MGI:1306826]	-
novel.481	372.33	652.436	480.416	1204.32	1706.7	1355.12	501.727	1422.05	-1.50269	1.40462e-11	9.32361e-10	-	7	106263593	106270033	+	3079	-	- && P31789.1 RecName: Full=Envelope glycoprotein; AltName: Full=Env polyprotein; Contains: RecName: Full=Surface protein; Short=SU; Contains: RecName: Full=Transmembrane protein; Short=TM; Flags: Precursor [Mouse Intracisternal A-particle] && PF00517:Retroviral envelope protein	-
ENSMUSG00000048636	24.608	33.9187	18.2558	114.315	252.982	132.157	25.5942	166.485	-2.70382	1.50542e-11	9.96228e-10	A730049H05Rik	6	92816478	92847174	+	3739	protein_coding	RIKEN cDNA A730049H05 gene [Source:MGI Symbol;Acc:MGI:1921766]	-
ENSMUSG00000070044	486.811	507.783	620.698	261.722	222.289	235.85	538.43	239.954	1.16701	1.57159e-11	1.03687e-09	Fam149a	8	45336717	45382291	-	5954	protein_coding	family with sequence similarity 149, member A [Source:MGI Symbol;Acc:MGI:2387177]	-
ENSMUSG00000003528	4010.03	3271.16	3359.07	1394.85	1662.98	1958.98	3546.75	1672.27	1.08465	1.75392e-11	1.15367e-09	Slc25a1	16	17925223	17928219	-	2164	protein_coding	solute carrier family 25 (mitochondrial carrier, citrate transporter), member 1 [Source:MGI Symbol;Acc:MGI:1345283]	-
ENSMUSG00000036598	71.6842	83.7991	159.498	11.0304	0.930079	9.14934	104.994	7.03662	3.91557	1.85118e-11	1.21397e-09	Ccdc113	8	95534085	95558890	+	1288	protein_coding	coiled-coil domain containing 113 [Source:MGI Symbol;Acc:MGI:3606076]	-
ENSMUSG00000096141	79.1736	85.7943	148.929	15.0415	6.51055	16.2655	104.632	12.6058	3.06275	1.85916e-11	1.21554e-09	Dnah7a	1	53397006	53706784	-	12767	protein_coding	dynein, axonemal, heavy chain 7A [Source:MGI Symbol;Acc:MGI:2685838]	-
ENSMUSG00000027800	1643.39	1447.53	1855.37	901.487	824.98	734.997	1648.76	820.488	1.00685	1.9118e-11	1.24622e-09	Tm4sf1	3	57285611	57301988	-	4163	protein_coding	transmembrane 4 superfamily member 1 [Source:MGI Symbol;Acc:MGI:104678]	-
ENSMUSG00000052221	124.11	124.701	147.968	27.0747	4.6504	16.2655	132.26	15.9969	3.05677	1.95976e-11	1.27194e-09	Ppp1r36	12	76417538	76439492	+	3347	protein_coding	protein phosphatase 1, regulatory subunit 36 [Source:MGI Symbol;Acc:MGI:2684916]	-
ENSMUSG00000069972	114.481	102.754	98.0049	271.75	254.842	250.082	105.08	258.891	-1.30216	1.96294e-11	1.27194e-09	Rps13-ps2	7	88530446	88530898	-	453	processed_pseudogene	ribosomal protein S13, pseudogene 2 [Source:MGI Symbol;Acc:MGI:3704295]	-
ENSMUSG00000023905	116.621	124.701	76.8666	695.92	355.29	334.459	106.063	461.89	-2.12347	2.06156e-11	1.33188e-09	Tnfrsf12a	17	23675445	23677468	-	1932	protein_coding	tumor necrosis factor receptor superfamily, member 12a [Source:MGI Symbol;Acc:MGI:1351484]	-
ENSMUSG00000032717	462.202	391.063	336.291	910.512	779.406	882.403	396.519	857.441	-1.11348	2.07129e-11	1.3342e-09	Mdfi	17	47815328	47834691	-	3092	protein_coding	MyoD family inhibitor [Source:MGI Symbol;Acc:MGI:107687]	-
ENSMUSG00000040724	228.961	211.493	388.176	64.177	14.8813	29.4812	276.21	36.1798	2.93648	2.11062e-11	1.35154e-09	Kcna2	3	107101146	107115005	+	11906	protein_coding	potassium voltage-gated channel, shaker-related subfamily, member 2 [Source:MGI Symbol;Acc:MGI:96659]	-
ENSMUSG00000057098	286.737	280.328	310.349	130.36	127.421	120.975	292.471	126.252	1.21209	2.19945e-11	1.40429e-09	Ebf1	11	44617317	45008091	+	9756	protein_coding	early B cell factor 1 [Source:MGI Symbol;Acc:MGI:95275]	COE
ENSMUSG00000052273	431.175	578.613	768.666	38.1051	5.58047	24.3983	592.818	22.6946	4.71038	2.38627e-11	1.51912e-09	Dnah3	7	119922671	120095280	-	14305	protein_coding	dynein, axonemal, heavy chain 3 [Source:MGI Symbol;Acc:MGI:2683040]	-
ENSMUSG00000034460	188.305	119.713	120.104	28.0775	29.7625	11.1825	142.707	23.0075	2.62725	2.44078e-11	1.54929e-09	Six4	12	73099609	73113456	-	10855	protein_coding	sine oculis-related homeobox 4 [Source:MGI Symbol;Acc:MGI:106034]	Homeobox
ENSMUSG00000010492	125.18	116.72	148.929	40.1107	24.1821	25.4148	130.276	29.9025	2.126	2.53711e-11	1.60576e-09	Uckl1os	2	181578480	181585170	+	2522	antisense	uridine-cytidine kinase 1-like 1, opposite strand [Source:MGI Symbol;Acc:MGI:3801877]	-
ENSMUSG00000040537	303.855	298.285	326.683	123.34	56.7348	75.2279	309.608	85.101	1.86542	2.70719e-11	1.70843e-09	Adam22	5	8072352	8368160	-	14348	protein_coding	a disintegrin and metallopeptidase domain 22 [Source:MGI Symbol;Acc:MGI:1340046]	-
ENSMUSG00000028373	187.235	98.7632	122.026	28.0775	18.6016	28.4646	136.008	25.0479	2.44312	2.72562e-11	1.71509e-09	Astn2	4	65380803	66404611	-	4959	protein_coding	astrotactin 2 [Source:MGI Symbol;Acc:MGI:1889277]	-
ENSMUSG00000023084	303.855	321.23	343.978	74.2047	11.1609	24.3983	323.021	36.588	3.14578	2.83929e-11	1.78147e-09	Lrrc71	3	87736923	87748625	-	4552	protein_coding	leucine rich repeat containing 71 [Source:MGI Symbol;Acc:MGI:1921735]	-
ENSMUSG00000074264	407.637	423.984	447.748	185.512	207.408	215.518	426.456	202.812	1.07248	2.87504e-11	1.79872e-09	Amy1	3	113555710	113606699	-	3446	protein_coding	amylase 1, salivary [Source:MGI Symbol;Acc:MGI:88019]	-
ENSMUSG00000047730	399.078	126.696	180.637	44.1217	19.5317	21.3485	235.47	28.334	3.05603	2.95049e-11	1.84064e-09	Fcgbp	7	28071236	28120862	+	10497	protein_coding	Fc fragment of IgG binding protein [Source:MGI Symbol;Acc:MGI:2444336]	-
ENSMUSG00000047773	66.3346	113.727	111.457	18.0498	9.30079	5.08297	97.1729	10.8112	3.16984	3.18613e-11	1.98195e-09	Ankfn1	11	89390223	89841266	-	6627	protein_coding	ankyrin-repeat and fibronectin type III domain containing 1 [Source:MGI Symbol;Acc:MGI:2686021]	-
ENSMUSG00000040254	104.851	185.555	143.164	401.107	532.005	395.455	144.524	442.856	-1.61454	3.42501e-11	2.12448e-09	Sema3d	5	12383385	12588948	+	8595	protein_coding	sema domain, immunoglobulin domain (Ig), short basic domain, secreted, (semaphorin) 3D [Source:MGI Symbol;Acc:MGI:1860118]	-
ENSMUSG00000041538	140.159	109.737	174.872	37.1024	17.6715	29.4812	141.589	28.085	2.33888	3.68059e-11	2.27653e-09	H2-Ob	17	34238903	34254414	+	5380	protein_coding	histocompatibility 2, O region beta locus [Source:MGI Symbol;Acc:MGI:95925]	-
ENSMUSG00000058656	326.324	283.321	392.98	131.362	134.861	100.643	334.208	122.289	1.44977	3.7774e-11	2.32979e-09	Samd12	15	53453810	53902537	-	9283	protein_coding	sterile alpha motif domain containing 12 [Source:MGI Symbol;Acc:MGI:2444518]	-
ENSMUSG00000037025	105.921	84.7967	98.9657	0	0.930079	0	96.5613	0.310026	8.09953	3.84244e-11	2.36321e-09	Foxa2	2	148042877	148046969	-	2370	protein_coding	forkhead box A2 [Source:MGI Symbol;Acc:MGI:1347476]	Fork_head
ENSMUSG00000003949	913.706	806.068	811.903	394.087	356.22	471.7	843.892	407.336	1.05131	3.86727e-11	2.37178e-09	Hlf	11	90336536	90390895	-	6681	protein_coding	hepatic leukemia factor [Source:MGI Symbol;Acc:MGI:96108]	TF_bZIP
ENSMUSG00000039372	141.229	179.57	236.365	34.0941	3.72032	10.1659	185.721	15.9934	3.54453	4.49444e-11	2.74098e-09	Marchf4	1	72427112	72536930	-	4553	protein_coding	membrane associated ring-CH-type finger 4 [Source:MGI Symbol;Acc:MGI:2683550]	-
ENSMUSG00000073077	102.712	109.737	177.754	30.083	25.1121	17.2821	130.068	24.1591	2.42875	4.55409e-11	2.75421e-09	Cfap47	X	79266559	79517285	-	9967	protein_coding	cilia and flagella associated protein 47 [Source:MGI Symbol;Acc:MGI:3781475]	-
ENSMUSG00000040969	75.9638	76.8159	111.457	11.0304	0	2.03319	88.0788	4.35454	4.35644	4.70836e-11	2.83963e-09	Arhgef38	3	133112278	133234949	-	8190	protein_coding	Rho guanine nucleotide exchange factor (GEF) 38 [Source:MGI Symbol;Acc:MGI:1924919]	-
ENSMUSG00000024302	304.925	320.232	303.623	146.404	140.442	130.124	309.594	138.99	1.15519	4.85811e-11	2.92184e-09	Dtna	18	23415135	23659715	+	16930	protein_coding	dystrobrevin alpha [Source:MGI Symbol;Acc:MGI:106039]	-
ENSMUSG00000001918	2784.98	2219.68	2349.24	981.708	500.383	979.996	2451.3	820.696	1.57901	5.18195e-11	3.10803e-09	Slc1a5	7	16781340	16798274	+	4173	protein_coding	solute carrier family 1 (neutral amino acid transporter), member 5 [Source:MGI Symbol;Acc:MGI:105305]	-
ENSMUSG00000090066	53.4957	20.9498	30.7466	208.575	207.408	133.174	35.064	183.052	-2.39002	5.30076e-11	3.16187e-09	1110002E22Rik	3	138065052	138081506	+	9998	protein_coding	RIKEN cDNA 1110002E22 gene [Source:MGI Symbol;Acc:MGI:1915066]	-
ENSMUSG00000059970	726.471	724.264	892.613	398.098	290.185	359.874	781.116	349.386	1.16175	6.02572e-11	3.58448e-09	Hspa2	12	76404176	76406938	+	2644	protein_coding	heat shock protein 2 [Source:MGI Symbol;Acc:MGI:96243]	-
ENSMUSG00000024901	332.743	247.407	352.626	100.277	79.9868	126.058	310.925	102.107	1.6084	6.49779e-11	3.85476e-09	Peli3	19	4929717	4943127	-	4720	protein_coding	pellino 3 [Source:MGI Symbol;Acc:MGI:1924963]	-
ENSMUSG00000026621	65.2647	41.8996	74.9449	0	1.86016	5.08297	60.7031	2.31438	4.72419	7.11605e-11	4.21007e-09	Mtarc1	1	184786767	184811313	-	2246	protein_coding	mitochondrial amidoxime reducing component 1 [Source:MGI Symbol;Acc:MGI:1913362]	-
ENSMUSG00000030546	1527.84	1719.88	1938.96	829.288	418.536	572.342	1728.89	606.722	1.51127	7.22159e-11	4.26093e-09	Plin1	7	79720218	79732903	-	4649	protein_coding	perilipin 1 [Source:MGI Symbol;Acc:MGI:1890505]	-
ENSMUSG00000096140	66.3346	66.8398	79.7491	9.0249	0	5.08297	70.9745	4.70262	3.93785	7.36541e-11	4.33405e-09	Ankrd66	17	43534188	43543639	-	1307	protein_coding	ankyrin repeat domain 66 [Source:MGI Symbol;Acc:MGI:1925106]	-
ENSMUSG00000022505	1182.25	839.986	1064.6	504.391	452.949	365.974	1028.95	441.105	1.22162	7.51358e-11	4.40932e-09	Emp2	16	10281749	10313968	-	8644	protein_coding	epithelial membrane protein 2 [Source:MGI Symbol;Acc:MGI:1098726]	-
ENSMUSG00000062933	921.195	832.006	1383.6	2671.37	2518.65	2373.75	1045.6	2521.26	-1.26948	8.08593e-11	4.73244e-09	Gm10123	9	96895658	96896147	+	490	processed_pseudogene	predicted pseudogene 10123 [Source:MGI Symbol;Acc:MGI:3704342]	-
ENSMUSG00000067889	344.512	293.297	372.803	150.415	92.0778	112.842	336.871	118.445	1.5096	8.14508e-11	4.75428e-09	Sptbn2	19	4711167	4752360	+	8896	protein_coding	spectrin beta, non-erythrocytic 2 [Source:MGI Symbol;Acc:MGI:1313261]	-
ENSMUSG00000061100	69.5444	65.8422	79.7491	11.0304	1.86016	8.13275	71.7119	7.00778	3.37078	8.427e-11	4.90568e-09	Retnla	16	48842551	48844461	+	599	protein_coding	resistin like alpha [Source:MGI Symbol;Acc:MGI:1888504]	-
ENSMUSG00000066196	120.9	124.701	188.323	33.0913	7.44063	13.2157	144.641	17.9159	3.01965	8.56962e-11	4.97541e-09	Spag8	4	43651335	43653594	-	1662	protein_coding	sperm associated antigen 8 [Source:MGI Symbol;Acc:MGI:3056295]	-
ENSMUSG00000040752	81.3134	197.526	351.665	19.0526	25.1121	30.4978	210.168	24.8875	3.0794	9.01322e-11	5.21904e-09	Myh6	14	54941921	54966927	-	6726	protein_coding	myosin, heavy polypeptide 6, cardiac muscle, alpha [Source:MGI Symbol;Acc:MGI:97255]	-
ENSMUSG00000053101	10.6991	9.97609	11.53	41.1134	183.226	160.622	10.7351	128.32	-3.57942	9.07347e-11	5.23999e-09	Gpr141	13	19749682	19824257	-	5974	protein_coding	G protein-coupled receptor 141 [Source:MGI Symbol;Acc:MGI:2672983]	-
ENSMUSG00000060530	55.6355	63.8469	53.8066	4.01107	6.51055	7.11616	57.763	5.87926	3.29484	1.0099e-10	5.81681e-09	A930017M01Rik	15	44752280	44884740	+	6307	transcribed_processed_pseudogene	RIKEN cDNA A930017M01 gene [Source:MGI Symbol;Acc:MGI:2685151]	-
ENSMUSG00000037716	208.633	300.28	285.367	22.0609	47.434	78.2777	264.76	49.2575	2.42758	1.0198e-10	5.85836e-09	Ccdc33	9	58028677	58118823	-	5342	protein_coding	coiled-coil domain containing 33 [Source:MGI Symbol;Acc:MGI:1922464]	-
ENSMUSG00000036962	51.3558	64.8446	57.6499	3.0083	2.79024	8.13275	57.9501	4.64376	3.65458	1.1042e-10	6.30989e-09	Cfap221	1	119923341	119997234	-	2915	protein_coding	cilia and flagella associated protein 221 [Source:MGI Symbol;Acc:MGI:2684947]	-
ENSMUSG00000015647	2102.38	1924.39	2395.36	1178.25	1070.52	847.839	2140.71	1032.2	1.0523	1.13515e-10	6.46978e-09	Lama5	2	180176373	180225859	-	11388	protein_coding	laminin, alpha 5 [Source:MGI Symbol;Acc:MGI:105382]	-
ENSMUSG00000066952	55.6355	92.7776	90.3183	11.0304	13.0211	11.1825	79.5771	11.7447	2.75989	1.1416e-10	6.4791e-09	Myo1h	5	114289166	114365357	+	5927	protein_coding	myosin 1H [Source:MGI Symbol;Acc:MGI:1914674]	-
ENSMUSG00000023999	101.642	97.7656	131.634	26.0719	19.5317	29.4812	110.347	25.0283	2.14506	1.14274e-10	6.4791e-09	Kif6	17	49615136	49909847	+	6015	protein_coding	kinesin family member 6 [Source:MGI Symbol;Acc:MGI:1098238]	-
ENSMUSG00000001583	70.6143	89.7848	121.065	19.0526	5.58047	9.14934	93.8213	11.2608	3.06716	1.21767e-10	6.88599e-09	Tnk1	11	69851005	69858730	-	3329	protein_coding	tyrosine kinase, non-receptor, 1 [Source:MGI Symbol;Acc:MGI:1930958]	-
ENSMUSG00000095589	104.851	63.8469	81.6708	5.01383	6.51055	16.2655	83.4564	9.2633	3.1781	1.22263e-10	6.89616e-09	Ighv1-55	12	115208095	115208591	-	415	IG_V_gene	immunoglobulin heavy variable 1-55 [Source:MGI Symbol;Acc:MGI:4439716]	-
ENSMUSG00000094006	74.8939	50.878	55.7283	6.0166	0	4.06638	60.5001	3.36099	4.19438	1.23772e-10	6.96324e-09	Igkv4-59	6	69438218	69438757	-	368	IG_V_gene	immunoglobulin kappa variable 4-59 [Source:MGI Symbol;Acc:MGI:3646808]	-
ENSMUSG00000022546	384.099	303.273	352.626	124.343	129.281	165.705	346.666	139.776	1.31094	1.25747e-10	7.05607e-09	Gpt	15	76695716	76699686	+	2941	protein_coding	glutamic pyruvic transaminase, soluble [Source:MGI Symbol;Acc:MGI:95802]	-
ENSMUSG00000045394	1369.49	758.182	1434.52	455.256	222.289	269.397	1187.4	315.647	1.91185	1.30955e-10	7.32944e-09	Epcam	17	87635979	87651129	+	2195	protein_coding	epithelial cell adhesion molecule [Source:MGI Symbol;Acc:MGI:106653]	-
ENSMUSG00000024206	384.099	296.29	368.96	112.31	129.281	161.638	349.783	134.41	1.38016	1.36147e-10	7.60047e-09	Rfx2	17	56775897	56831013	-	7311	protein_coding	regulatory factor X, 2 (influences HLA class II expression) [Source:MGI Symbol;Acc:MGI:106583]	RFX
ENSMUSG00000041607	427.965	316.242	417.001	1138.14	784.057	865.121	387.069	929.106	-1.26326	1.64478e-10	9.13526e-09	Mbp	18	82475146	82585637	+	8469	protein_coding	myelin basic protein [Source:MGI Symbol;Acc:MGI:96925]	-
ENSMUSG00000041757	1259.29	789.108	1030.01	426.176	186.946	253.132	1026.14	288.751	1.82985	1.69176e-10	9.37225e-09	Plekha6	1	133164210	133303435	+	12530	protein_coding	pleckstrin homology domain containing, family A member 6 [Source:MGI Symbol;Acc:MGI:2388662]	-
ENSMUSG00000037610	114.481	135.675	169.107	13.036	36.2731	29.4812	139.754	26.2634	2.4085	1.83308e-10	1.01294e-08	Kcnmb2	3	31902507	32200180	+	3128	protein_coding	potassium large conductance calcium-activated channel, subfamily M, beta member 2 [Source:MGI Symbol;Acc:MGI:1919663]	-
ENSMUSG00000018566	622.689	436.953	611.089	174.481	44.6438	102.676	556.91	107.267	2.378	1.96652e-10	1.08392e-08	Slc2a4	11	69942539	69948188	-	3478	protein_coding	solute carrier family 2 (facilitated glucose transporter), member 4 [Source:MGI Symbol;Acc:MGI:95758]	-
ENSMUSG00000040183	460.063	428.972	589.951	185.512	69.7559	123.008	492.995	126.092	1.96899	1.99088e-10	1.09458e-08	Ankrd6	4	32804035	32950841	-	5477	protein_coding	ankyrin repeat domain 6 [Source:MGI Symbol;Acc:MGI:2154278]	-
ENSMUSG00000022003	486.811	1091.38	716.781	2179.01	2170.8	2555.72	764.992	2301.84	-1.58892	2.03511e-10	1.11608e-08	Slc25a30	14	75760117	75787037	-	4571	protein_coding	solute carrier family 25, member 30 [Source:MGI Symbol;Acc:MGI:1914804]	-
ENSMUSG00000023931	102.712	100.758	131.634	28.0775	16.7414	29.4812	111.701	24.7667	2.17909	2.14778e-10	1.17491e-08	Efhb	17	53398889	53463321	-	4290	protein_coding	EF hand domain family, member B [Source:MGI Symbol;Acc:MGI:3045296]	-
ENSMUSG00000009376	527.467	417	621.659	222.614	133.001	192.136	522.042	182.584	1.51702	2.15705e-10	1.17702e-08	Met	6	17463800	17573980	+	7679	protein_coding	met proto-oncogene [Source:MGI Symbol;Acc:MGI:96969]	-
ENSMUSG00000063531	169.046	147.646	202.736	61.1687	33.4828	46.7633	173.143	47.1383	1.88044	2.29431e-10	1.24258e-08	Sema3e	5	14025276	14256689	+	9285	protein_coding	sema domain, immunoglobulin domain (Ig), short basic domain, secreted, (semaphorin) 3E [Source:MGI Symbol;Acc:MGI:1340034]	-
ENSMUSG00000060429	544.586	649.443	799.413	272.752	211.128	308.028	664.481	263.969	1.33327	2.35816e-10	1.27399e-08	Sntb1	15	55636388	55906949	-	5324	protein_coding	syntrophin, basic 1 [Source:MGI Symbol;Acc:MGI:101781]	-
ENSMUSG00000030494	698.653	648.446	848.415	383.057	341.339	353.775	731.838	359.39	1.02654	2.38443e-10	1.285e-08	Rhpn2	7	35334170	35392289	+	6304	protein_coding	rhophilin, Rho GTPase binding protein 2 [Source:MGI Symbol;Acc:MGI:1289234]	-
ENSMUSG00000031853	249.29	287.311	253.66	63.1743	112.54	60.9956	263.42	78.9032	1.73574	2.41847e-10	1.30012e-08	Map3k21	8	125910450	125947440	+	5693	protein_coding	mitogen-activated protein kinase kinase kinase 21 [Source:MGI Symbol;Acc:MGI:2385307]	-
ENSMUSG00000053182	87.7329	63.8469	82.6316	9.0249	2.79024	14.2323	78.0705	8.68248	3.18245	2.5007e-10	1.34102e-08	Gm609	16	45411768	45492969	-	4404	protein_coding	predicted gene 609 [Source:MGI Symbol;Acc:MGI:2685455]	-
ENSMUSG00000032076	862.35	759.18	856.102	368.015	273.443	433.069	825.877	358.176	1.20622	2.55231e-10	1.36533e-08	Cadm1	9	47530173	47858115	+	11798	protein_coding	cell adhesion molecule 1 [Source:MGI Symbol;Acc:MGI:1889272]	-
ENSMUSG00000021190	1325.62	1376.7	1298.08	3723.27	2242.42	3033.52	1333.47	2999.74	-1.16954	2.56944e-10	1.37112e-08	Lgmn	12	102394084	102439813	-	2323	protein_coding	legumain [Source:MGI Symbol;Acc:MGI:1330838]	-
ENSMUSG00000097466	47.0762	45.89	75.9058	6.0166	3.72032	3.04978	56.2906	4.26223	3.72646	2.63642e-10	1.40342e-08	D430036J16Rik	9	81631551	81645156	+	2234	antisense	RIKEN cDNA D430036J16 gene [Source:MGI Symbol;Acc:MGI:2441977]	-
ENSMUSG00000019767	165.837	207.503	246.934	38.1051	57.6649	73.1948	206.758	56.3216	1.87733	2.92135e-10	1.55131e-08	Ccdc170	10	4482502	4562231	+	3792	protein_coding	coiled-coil domain containing 170 [Source:MGI Symbol;Acc:MGI:2685067]	-
ENSMUSG00000037509	322.044	277.335	406.432	140.387	76.2665	90.4768	335.27	102.377	1.71316	3.04699e-10	1.60975e-08	Arhgef4	1	34678188	34813309	+	9861	protein_coding	Rho guanine nucleotide exchange factor (GEF) 4 [Source:MGI Symbol;Acc:MGI:2442507]	-
ENSMUSG00000057715	58.8452	70.8302	68.2191	3.0083	4.6504	12.1991	65.9648	6.61927	3.32655	3.05358e-10	1.60975e-08	A830018L16Rik	1	11414105	11975901	+	9183	protein_coding	RIKEN cDNA A830018L16 gene [Source:MGI Symbol;Acc:MGI:2444149]	-
ENSMUSG00000034161	154.067	128.691	134.517	306.847	555.257	379.189	139.092	413.764	-1.57413	3.09241e-10	1.62628e-08	Scx	15	76457452	76459458	+	2007	protein_coding	scleraxis [Source:MGI Symbol;Acc:MGI:102934]	bHLH
ENSMUSG00000040812	134.809	107.742	150.851	34.0941	8.37071	15.2489	131.134	19.2379	2.77511	3.35642e-10	1.76087e-08	Agbl2	2	90782727	90834437	+	6650	protein_coding	ATP/GTP binding protein-like 2 [Source:MGI Symbol;Acc:MGI:2443254]	-
ENSMUSG00000010086	285.667	330.208	420.845	14.0387	1.86016	1.01659	345.573	5.63849	5.94202	3.42335e-10	1.79166e-08	Rnf112	11	61448442	61454131	-	3923	protein_coding	ring finger protein 112 [Source:MGI Symbol;Acc:MGI:106611]	-
ENSMUSG00000075569	133.739	174.581	201.775	37.1024	14.8813	45.7467	170.032	32.5768	2.39033	3.57388e-10	1.86596e-08	Rsph10b	5	143933035	143985719	+	3101	protein_coding	radial spoke head 10 homolog B (Chlamydomonas) [Source:MGI Symbol;Acc:MGI:1922386]	-
ENSMUSG00000099655	109.131	130.687	173.911	40.1107	36.2731	32.531	137.91	36.3049	1.92673	3.70152e-10	1.92798e-08	2310034G01Rik	19	46348201	46350302	-	1373	protein_coding	RIKEN cDNA 2310034G01 gene [Source:MGI Symbol;Acc:MGI:1922829]	-
ENSMUSG00000029055	241.8	208.5	385.294	715.975	863.113	1475.08	278.531	1018.06	-1.86915	3.71207e-10	1.92886e-08	Plch2	4	154983115	155056784	-	8112	protein_coding	phospholipase C, eta 2 [Source:MGI Symbol;Acc:MGI:2443078]	-
ENSMUSG00000060512	118.76	69.8326	128.752	25.0692	13.9512	15.2489	105.782	18.0898	2.55057	3.74168e-10	1.93961e-08	0610040J01Rik	5	63812363	63899625	+	2403	protein_coding	RIKEN cDNA 0610040J01 gene [Source:MGI Symbol;Acc:MGI:1923511]	-
ENSMUSG00000029053	284.597	237.431	365.116	97.2683	69.7559	115.892	295.715	94.3053	1.6513	4.0131e-10	2.07046e-08	Prkcz	4	155260129	155361361	-	6318	protein_coding	protein kinase C, zeta [Source:MGI Symbol;Acc:MGI:97602]	-
ENSMUSG00000041439	624.829	587.591	804.217	331.916	294.835	318.194	672.212	314.982	1.09439	4.02523e-10	2.07181e-08	Mfsd6	1	52656286	52727462	-	8231	protein_coding	major facilitator superfamily domain containing 6 [Source:MGI Symbol;Acc:MGI:1922925]	-
ENSMUSG00000028637	207.563	263.369	221.952	97.2683	66.0356	84.3773	230.961	82.5604	1.48642	4.09757e-10	2.10406e-08	Ccdc30	4	119322466	119415521	-	12386	protein_coding	coiled-coil domain containing 30 [Source:MGI Symbol;Acc:MGI:1920582]	-
ENSMUSG00000027886	53.4957	56.8637	89.3574	8.02213	0	2.03319	66.5723	3.35177	4.33357	4.18034e-10	2.13876e-08	1700013F07Rik	3	108534150	108544723	+	1452	protein_coding	RIKEN cDNA 1700013F07 gene [Source:MGI Symbol;Acc:MGI:1922754]	-
ENSMUSG00000107811	44.9364	55.8661	74.9449	2.00553	0	1.01659	58.5825	1.00738	5.89595	4.18479e-10	2.13876e-08	Gm44000	6	129047277	129049835	-	1478	antisense	predicted gene, 44000 [Source:MGI Symbol;Acc:MGI:5690392]	-
ENSMUSG00000078639	62.055	70.8302	97.0441	0	0	1.01659	76.6431	0.338865	7.7678	4.22281e-10	2.15314e-08	Gm12695	4	96723647	96785186	-	1904	protein_coding	predicted gene 12695 [Source:MGI Symbol;Acc:MGI:3650206]	-
ENSMUSG00000039391	56.7054	76.8159	90.3183	5.01383	0	10.1659	74.6132	5.05992	3.90579	4.68153e-10	2.38145e-08	Ccdc81	7	89866148	89903629	-	2790	protein_coding	coiled-coil domain containing 81 [Source:MGI Symbol;Acc:MGI:1918134]	-
novel.536	73.824	77.8135	82.6316	16.0443	17.6715	10.1659	78.0897	14.6272	2.41222	4.87674e-10	2.46922e-08	-	9	63093423	63108558	+	3078	-	- && - && -	-
ENSMUSG00000027210	1512.86	758.182	1084.78	443.223	289.255	376.14	1118.61	369.539	1.59809	4.9601e-10	2.5056e-08	Meis2	2	115863064	116065839	-	12043	protein_coding	Meis homeobox 2 [Source:MGI Symbol;Acc:MGI:108564]	Homeobox
ENSMUSG00000089997	50.2859	41.8996	64.3758	5.01383	2.79024	5.08297	52.1871	4.29568	3.61269	5.3485e-10	2.69554e-08	1810020O05Rik	6	87675590	87722801	-	3681	protein_coding	Riken cDNA 1810020O05 gene [Source:MGI Symbol;Acc:MGI:3586838]	-
ENSMUSG00000021360	527.467	347.168	574.578	194.537	96.7282	98.6096	483.071	129.958	1.895	5.43509e-10	2.73286e-08	Gcnt2	13	40859754	40960892	+	7051	protein_coding	glucosaminyl (N-acetyl) transferase 2, I-branching enzyme [Source:MGI Symbol;Acc:MGI:1100870]	-
ENSMUSG00000096929	265.338	235.436	171.989	79.2185	78.1266	76.2445	224.254	77.8632	1.52487	5.79299e-10	2.90611e-08	A330023F24Rik	1	194976375	195037904	+	9354	processed_transcript	RIKEN cDNA A330023F24 gene [Source:MGI Symbol;Acc:MGI:2443958]	-
ENSMUSG00000020592	2121.64	1579.21	1598.83	4846.37	4095.14	3128.06	1766.56	4023.19	-1.1876	6.47768e-10	3.23468e-08	Sdc1	12	8771323	8793715	+	3809	protein_coding	syndecan 1 [Source:MGI Symbol;Acc:MGI:1349162]	-
ENSMUSG00000035258	706.143	662.412	588.99	277.766	213.918	341.576	652.515	277.753	1.23312	6.54004e-10	3.25696e-08	Abi3bp	16	56477878	56690135	+	7416	protein_coding	ABI gene family, member 3 (NESH) binding protein [Source:MGI Symbol;Acc:MGI:2444583]	-
ENSMUSG00000052942	523.188	468.876	808.06	231.639	112.54	174.854	600.041	173.011	1.79563	6.55222e-10	3.25696e-08	Glis3	19	28258851	28680077	-	8842	protein_coding	GLIS family zinc finger 3 [Source:MGI Symbol;Acc:MGI:2444289]	zf-C2H2
ENSMUSG00000113302	1.06991	3.99043	2.8825	48.1328	146.022	33.5476	2.64761	75.9009	-4.8302	6.86169e-10	3.39529e-08	Gm32219	12	70522598	70544587	+	1819	lincRNA	predicted gene, 32219 [Source:MGI Symbol;Acc:MGI:5591378]	-
ENSMUSG00000037617	230.031	254.39	220.031	430.187	747.784	805.142	234.817	661.038	-1.49335	6.99176e-10	3.45181e-08	Spag1	15	36178099	36235621	+	11167	protein_coding	sperm associated antigen 1 [Source:MGI Symbol;Acc:MGI:1349387]	-
ENSMUSG00000009070	53.4957	72.8254	88.3966	1.00277	0	1.01659	71.5726	0.67312	6.77144	7.05374e-10	3.47245e-08	Rsph14	10	74957477	75032586	-	3012	protein_coding	radial spoke head homolog 14 (Chlamydomonas) [Source:MGI Symbol;Acc:MGI:1918486]	-
ENSMUSG00000019768	4372.74	3001.8	4427.52	1931.33	1071.45	1028.79	3934.02	1343.86	1.5497	7.06547e-10	3.47245e-08	Esr1	10	4611593	5005614	+	13661	protein_coding	estrogen receptor 1 (alpha) [Source:MGI Symbol;Acc:MGI:1352467]	ESR-like
ENSMUSG00000003123	1674.41	1672.99	1806.37	488.347	756.154	885.453	1717.92	709.985	1.27481	7.31787e-10	3.58839e-08	Lipe	7	25379527	25398710	-	5886	protein_coding	lipase, hormone sensitive [Source:MGI Symbol;Acc:MGI:96790]	-
ENSMUSG00000035032	66.3346	63.8469	87.4358	8.02213	0.930079	11.1825	72.5391	6.71158	3.45257	8.25707e-10	4.03984e-08	Nek11	9	105162156	105395524	-	4246	protein_coding	NIMA (never in mitosis gene a)-related expressed kinase 11 [Source:MGI Symbol;Acc:MGI:2442276]	-
ENSMUSG00000090326	24.608	47.8852	72.0624	0	0	0	48.1852	0	8.0609	8.65388e-10	4.22449e-08	Dthd1	5	62811674	62888308	+	2877	protein_coding	death domain containing 1 [Source:MGI Symbol;Acc:MGI:4937018]	-
ENSMUSG00000102269	130.529	74.8206	84.5533	22.0609	7.44063	12.1991	96.6344	13.9002	2.80247	8.68031e-10	4.22791e-08	Gm7357	1	4522905	4526737	+	2991	processed_pseudogene	predicted gene 7357 [Source:MGI Symbol;Acc:MGI:3643257]	-
ENSMUSG00000057816	57.7753	70.8302	81.6708	9.0249	0	7.11616	70.0921	5.38035	3.72453	8.80188e-10	4.27756e-08	Cfap299	5	98329304	98802047	+	1448	protein_coding	cilia and flagella associated protein 299 [Source:MGI Symbol;Acc:MGI:1916571]	-
ENSMUSG00000039628	51.3558	35.9139	65.3366	5.01383	1.86016	2.03319	50.8688	2.96906	4.10728	8.82818e-10	4.28078e-08	Hs3st6	17	24752988	24758684	+	1358	protein_coding	heparan sulfate (glucosamine) 3-O-sulfotransferase 6 [Source:MGI Symbol;Acc:MGI:3580487]	-
ENSMUSG00000000567	227.892	219.474	365.116	90.249	77.1966	94.5432	270.827	87.3296	1.6347	8.95981e-10	4.33072e-08	Sox9	11	112782224	112787760	+	4135	protein_coding	SRY (sex determining region Y)-box 9 [Source:MGI Symbol;Acc:MGI:98371]	HMG
ENSMUSG00000032010	557.425	420.991	547.674	215.595	144.162	230.767	508.697	196.841	1.37109	8.97095e-10	4.33072e-08	Usp2	9	44067021	44095627	+	4818	protein_coding	ubiquitin specific peptidase 2 [Source:MGI Symbol;Acc:MGI:1858178]	-
ENSMUSG00000003617	1051.72	1376.7	1260.61	699.931	530.145	525.579	1229.68	585.218	1.07164	9.08742e-10	4.37724e-08	Cp	3	19957054	20009145	+	9566	protein_coding	ceruloplasmin [Source:MGI Symbol;Acc:MGI:88476]	-
ENSMUSG00000032023	59.9151	82.8015	92.2399	13.036	15.8113	6.09956	78.3189	11.649	2.74303	9.79612e-10	4.70756e-08	Jhy	9	40894849	40964118	-	3343	protein_coding	junctional cadherin complex regulator [Source:MGI Symbol;Acc:MGI:1918239]	-
ENSMUSG00000071324	144.438	140.663	208.501	42.1162	57.6649	43.7135	164.534	47.8315	1.78097	9.81643e-10	4.70756e-08	Armc2	10	41914990	42018442	-	7188	protein_coding	armadillo repeat containing 2 [Source:MGI Symbol;Acc:MGI:1916449]	-
ENSMUSG00000038489	635.528	602.556	628.384	1065.94	1286.3	1673.31	622.156	1341.85	-1.10882	1.12098e-09	5.35219e-08	Polr2l	7	141471860	141475132	-	1650	protein_coding	polymerase (RNA) II (DNA directed) polypeptide L [Source:MGI Symbol;Acc:MGI:1913741]	-
ENSMUSG00000022809	49.216	45.89	55.7283	5.01383	4.6504	6.09956	50.2781	5.2546	3.26208	1.16086e-09	5.53047e-08	Nr1i2	16	38248323	38294824	-	2553	protein_coding	nuclear receptor subfamily 1, group I, member 2 [Source:MGI Symbol;Acc:MGI:1337040]	THR-like
ENSMUSG00000047205	389.448	380.089	453.513	199.551	155.323	115.892	407.683	156.922	1.37743	1.16548e-09	5.54038e-08	Dusp18	11	3895240	3901296	+	4632	protein_coding	dual specificity phosphatase 18 [Source:MGI Symbol;Acc:MGI:1922469]	-
ENSMUSG00000027482	37.447	34.9163	49.9633	0	0	0	40.7755	0	7.81875	1.1904e-09	5.64651e-08	Bpifa3	2	154130336	154138356	+	1187	protein_coding	BPI fold containing family A, member 3 [Source:MGI Symbol;Acc:MGI:1920638]	-
ENSMUSG00000032246	185.095	176.577	183.519	77.213	68.8259	70.145	181.73	72.0613	1.33493	1.19335e-09	5.64816e-08	Calml4	9	62858080	62875921	+	3642	protein_coding	calmodulin-like 4 [Source:MGI Symbol;Acc:MGI:1922850]	-
ENSMUSG00000029544	46.0063	64.8446	68.2191	145.401	271.583	380.206	59.69	265.73	-2.1525	1.19702e-09	5.65326e-08	Cabp1	5	115168689	115194381	-	5832	protein_coding	calcium binding protein 1 [Source:MGI Symbol;Acc:MGI:1352750]	-
ENSMUSG00000016028	1642.32	2051.08	2428.02	941.598	538.516	873.254	2040.47	784.456	1.37967	1.22562e-09	5.7758e-08	Celsr1	15	85898929	86034203	-	11631	protein_coding	cadherin, EGF LAG seven-pass G-type receptor 1 [Source:MGI Symbol;Acc:MGI:1100883]	-
ENSMUSG00000025885	620.55	614.527	809.982	308.852	354.36	328.36	681.686	330.524	1.04446	1.23834e-09	5.82313e-08	Myo5b	18	74440936	74771493	+	9766	protein_coding	myosin VB [Source:MGI Symbol;Acc:MGI:106598]	-
ENSMUSG00000055809	175.466	138.668	152.772	61.1687	39.0633	43.7135	155.635	47.9819	1.69896	1.29077e-09	6.05661e-08	Dnaaf3	7	4522933	4532453	-	2224	protein_coding	dynein, axonemal assembly factor 3 [Source:MGI Symbol;Acc:MGI:3588207]	-
ENSMUSG00000036006	385.169	409.019	430.453	223.617	171.135	187.053	408.214	193.935	1.07493	1.30754e-09	6.1221e-08	Ripor2	13	24501525	24733816	+	11825	protein_coding	RHO family interacting cell polarization regulator 2 [Source:MGI Symbol;Acc:MGI:2444879]	-
ENSMUSG00000063239	130.529	110.735	183.519	12.0332	23.252	39.6472	141.594	24.9774	2.5054	1.36616e-09	6.36916e-08	Grm4	17	27422387	27521403	-	5977	protein_coding	glutamate receptor, metabotropic 4 [Source:MGI Symbol;Acc:MGI:1351341]	-
ENSMUSG00000027684	623.759	393.058	538.066	228.631	133.001	116.908	518.294	159.513	1.7003	1.37123e-09	6.37916e-08	Mecom	3	29951296	30548008	-	12427	protein_coding	MDS1 and EVI1 complex locus [Source:MGI Symbol;Acc:MGI:95457]	zf-C2H2
ENSMUSG00000019880	672.975	190.543	265.19	61.1687	53.9446	82.3441	376.236	65.8191	2.51526	1.42879e-09	6.63276e-08	Rspo3	10	29452416	29535867	-	3090	protein_coding	R-spondin 3 [Source:MGI Symbol;Acc:MGI:1920030]	-
ENSMUSG00000024812	1356.65	1033.52	1366.3	697.925	553.397	608.94	1252.16	620.087	1.01411	1.45885e-09	6.75787e-08	Tjp2	19	24094505	24225030	-	6199	protein_coding	tight junction protein 2 [Source:MGI Symbol;Acc:MGI:1341872]	-
ENSMUSG00000021234	155.137	197.526	221.952	71.1964	38.1332	57.9458	191.539	55.7585	1.78421	1.47605e-09	6.82304e-08	Fam161b	12	84345309	84361833	-	4656	protein_coding	family with sequence similarity 161, member B [Source:MGI Symbol;Acc:MGI:2443027]	-
ENSMUSG00000031538	3235.42	2538.91	3538.75	1559.3	840.791	751.263	3104.36	1050.45	1.56339	1.53181e-09	7.06582e-08	Plat	8	22757727	22782844	+	6241	protein_coding	plasminogen activator, tissue [Source:MGI Symbol;Acc:MGI:97610]	-
ENSMUSG00000109509	33.1673	21.9474	23.06	126.349	107.889	87.4271	26.0582	107.222	-2.04546	1.74804e-09	8.0292e-08	Rps12-ps4	7	30484701	30485097	-	397	processed_pseudogene	ribosomal protein S12, pseudogene 4 [Source:MGI Symbol;Acc:MGI:3780139]	-
ENSMUSG00000043913	117.69	121.708	171.028	43.119	17.6715	28.4646	136.809	29.7517	2.20625	1.79603e-09	8.23223e-08	Ccdc60	5	116124641	116288985	-	4703	protein_coding	coiled-coil domain containing 60 [Source:MGI Symbol;Acc:MGI:2141043]	-
ENSMUSG00000000167	87.7329	94.7728	129.712	30.083	23.252	18.2987	104.073	23.8779	2.12487	1.94638e-09	8.90263e-08	Pih1d2	9	50617321	50625000	+	2813	protein_coding	PIH1 domain containing 2 [Source:MGI Symbol;Acc:MGI:1919864]	-
novel.422	234.311	366.122	552.479	10.0277	0	3.04978	384.304	4.35915	6.47019	2.12128e-09	9.68227e-08	-	5	137177730	137180477	-	2037	-	- && - && -	-
ENSMUSG00000030729	1284.97	1481.45	2060.99	806.224	557.117	503.214	1609.13	622.185	1.37117	2.322e-09	1.05558e-07	Pgm2l1	7	100227394	100278868	+	9583	protein_coding	phosphoglucomutase 2-like 1 [Source:MGI Symbol;Acc:MGI:1918224]	-
ENSMUSG00000042734	251.43	328.213	424.688	137.379	111.609	119.958	334.777	122.982	1.44632	2.32235e-09	1.05558e-07	Ttc9	12	81631249	81667557	+	4778	protein_coding	tetratricopeptide repeat domain 9 [Source:MGI Symbol;Acc:MGI:1916730]	-
ENSMUSG00000026107	427.965	378.094	366.077	206.57	195.317	180.954	390.712	194.28	1.00723	2.40765e-09	1.09207e-07	Nabp1	1	51465862	51478425	-	8498	protein_coding	nucleic acid binding protein 1 [Source:MGI Symbol;Acc:MGI:1923258]	-
ENSMUSG00000018648	186.165	168.596	239.247	78.2158	45.5739	62.0122	198.003	61.934	1.67969	2.46013e-09	1.11355e-07	Dusp14	11	84048041	84069261	-	1945	protein_coding	dual specificity phosphatase 14 [Source:MGI Symbol;Acc:MGI:1927168]	-
ENSMUSG00000037490	279.247	162.61	220.031	70.1936	28.8325	20.3319	220.629	39.786	2.47214	2.52873e-09	1.14223e-07	Slc2a12	10	22645011	22704285	+	4237	protein_coding	solute carrier family 2 (facilitated glucose transporter), member 12 [Source:MGI Symbol;Acc:MGI:3052471]	-
ENSMUSG00000086863	12.839	25.9378	14.4125	80.2213	86.4974	95.5598	17.7298	87.4262	-2.29918	2.72601e-09	1.22879e-07	Gm15543	6	145182275	145187630	+	361	antisense	predicted gene 15543 [Source:MGI Symbol;Acc:MGI:3782992]	-
ENSMUSG00000031385	63.1249	47.8852	90.3183	3.0083	10.2309	9.14934	67.1094	7.46284	3.16361	2.86109e-09	1.28657e-07	Plxnb3	X	73757090	73772514	+	6493	protein_coding	plexin B3 [Source:MGI Symbol;Acc:MGI:2154240]	-
ENSMUSG00000087366	157.277	158.62	250.777	61.1687	23.252	22.3651	188.891	35.5953	2.41049	2.86601e-09	1.28657e-07	Junos	4	95051534	95167318	+	4117	antisense	jun proto-oncogene, opposite strand [Source:MGI Symbol;Acc:MGI:2652837]	-
ENSMUSG00000087150	151.928	91.78	130.673	38.1051	25.1121	31.5144	124.794	31.5772	1.9843	3.03306e-09	1.35876e-07	BC064078	6	128992952	129008040	+	2547	transcribed_unprocessed_pseudogene	cDNA sequence BC064078 [Source:MGI Symbol;Acc:MGI:3040692]	-
ENSMUSG00000024747	394.798	413.01	356.469	212.586	180.435	177.904	388.092	190.309	1.02812	3.05677e-09	1.36657e-07	Aldh1a7	19	20692953	20727562	-	2066	protein_coding	aldehyde dehydrogenase family 1, subfamily A7 [Source:MGI Symbol;Acc:MGI:1347050]	-
ENSMUSG00000018849	1236.82	907.824	1428.76	515.422	187.876	256.182	1191.13	319.827	1.89754	3.22963e-09	1.43794e-07	Wwc1	11	35838400	35980527	-	4960	protein_coding	WW, C2 and coiled-coil domain containing 1 [Source:MGI Symbol;Acc:MGI:2388637]	-
ENSMUSG00000055675	439.734	440.943	539.988	210.581	169.274	248.049	473.555	209.301	1.1796	3.29043e-09	1.46203e-07	Kbtbd11	8	15011025	15033333	+	7137	protein_coding	kelch repeat and BTB (POZ) domain containing 11 [Source:MGI Symbol;Acc:MGI:1922151]	-
ENSMUSG00000051910	176.536	200.519	254.621	85.2351	58.595	75.2279	210.559	73.0194	1.53074	3.32162e-09	1.47288e-07	Sox6	7	115470872	116038796	-	14832	protein_coding	SRY (sex determining region Y)-box 6 [Source:MGI Symbol;Acc:MGI:98368]	HMG
ENSMUSG00000027171	57.7753	87.7895	103.77	15.0415	13.9512	18.2987	83.1116	15.7638	2.40259	3.61589e-09	1.59041e-07	Prrg4	2	104830741	104849876	-	3165	protein_coding	proline rich Gla (G-carboxyglutamic acid) 4 (transmembrane) [Source:MGI Symbol;Acc:MGI:2442211]	-
ENSMUSG00000062778	39.5868	47.8852	45.1591	4.01107	0	2.03319	44.2104	2.01475	4.48421	3.90689e-09	1.71494e-07	Chia1	3	106113229	106132120	+	1903	protein_coding	chitinase, acidic 1 [Source:MGI Symbol;Acc:MGI:1932052]	-
ENSMUSG00000029718	2500.39	2990.83	3241.85	4673.89	6747.72	6105.66	2911.02	5842.43	-1.00497	3.92581e-09	1.71977e-07	Pcolce	5	137605103	137613784	-	3823	protein_coding	procollagen C-endopeptidase enhancer protein [Source:MGI Symbol;Acc:MGI:105099]	-
ENSMUSG00000028977	387.309	338.189	384.333	199.551	138.582	152.489	369.944	163.54	1.17855	4.15288e-09	1.81559e-07	Casz1	4	148804429	148954889	+	12524	protein_coding	castor zinc finger 1 [Source:MGI Symbol;Acc:MGI:1196251]	-
ENSMUSG00000046070	51.3558	70.8302	51.885	5.01383	6.51055	11.1825	58.0237	7.56897	2.94325	4.59822e-09	2.00028e-07	Igfals	17	24865997	24882010	+	3167	protein_coding	insulin-like growth factor binding protein, acid labile subunit [Source:MGI Symbol;Acc:MGI:107973]	-
ENSMUSG00000111567	0	5.98565	2.8825	58.1605	35.343	64.0454	2.95605	52.5163	-4.1285	4.61089e-09	2.00028e-07	Olfr1251	2	89665870	89671936	-	3133	protein_coding	olfactory receptor 1251 [Source:MGI Symbol;Acc:MGI:3031085]	-
ENSMUSG00000030276	338.093	349.163	332.448	156.432	166.484	186.037	339.901	169.651	1.00285	4.61206e-09	2.00028e-07	Ttll3	6	113389260	113414587	+	5041	protein_coding	tubulin tyrosine ligase-like family, member 3 [Source:MGI Symbol;Acc:MGI:2141418]	-
ENSMUSG00000037157	46.0063	76.8159	73.9841	8.02213	6.51055	13.2157	65.6021	9.24947	2.83458	4.98827e-09	2.15587e-07	Il22ra1	4	135728172	135752140	+	2569	protein_coding	interleukin 22 receptor, alpha 1 [Source:MGI Symbol;Acc:MGI:2663588]	-
ENSMUSG00000030761	340.232	500.799	401.628	740.042	1387.68	1222.96	414.22	1116.89	-1.43088	5.31421e-09	2.29111e-07	Myo7a	7	98051060	98119524	-	8874	protein_coding	myosin VIIA [Source:MGI Symbol;Acc:MGI:104510]	-
ENSMUSG00000025732	470.762	620.512	518.85	987.725	1072.38	1473.04	536.708	1177.72	-1.13338	5.33681e-09	2.29631e-07	Mcrip2	17	25863698	25868764	-	1307	protein_coding	MAPK regulated corepressor interacting protein 2 [Source:MGI Symbol;Acc:MGI:1915491]	-
ENSMUSG00000076508	100.572	132.682	129.712	8.02213	22.3219	33.5476	120.989	21.2972	2.50729	5.35511e-09	2.29964e-07	Igkv17-127	6	67861153	67861659	+	359	IG_V_gene	immunoglobulin kappa variable 17-127 [Source:MGI Symbol;Acc:MGI:3646891]	-
ENSMUSG00000026831	162.627	180.567	237.326	72.1992	53.0145	73.1948	193.507	66.1361	1.55203	5.36775e-09	2.30002e-07	1700007K13Rik	2	28462001	28466332	-	965	protein_coding	RIKEN cDNA 1700007K13 gene [Source:MGI Symbol;Acc:MGI:1916577]	-
ENSMUSG00000038267	315.624	279.33	287.289	143.396	142.302	108.776	294.081	131.491	1.15987	5.38242e-09	2.30002e-07	Slc22a23	13	34179158	34345182	-	6386	protein_coding	solute carrier family 22, member 23 [Source:MGI Symbol;Acc:MGI:1920352]	-
ENSMUSG00000054452	5985.09	5567.65	6309.79	9859.2	10821.5	15046.6	5954.18	11909.1	-1.00006	5.45411e-09	2.32381e-07	Tle5	10	81559488	81566362	+	3334	protein_coding	TLE family member 5, transcriptional modulator [Source:MGI Symbol;Acc:MGI:95806]	-
ENSMUSG00000028427	80.2435	102.754	73.0233	5.01383	7.44063	21.3485	85.3401	11.2676	2.92826	5.50671e-09	2.34164e-07	Aqp7	4	41033074	41048139	-	2828	protein_coding	aquaporin 7 [Source:MGI Symbol;Acc:MGI:1314647]	-
ENSMUSG00000070509	1213.28	777.137	920.477	483.333	444.578	427.986	970.299	451.966	1.10184	5.57484e-09	2.36599e-07	Rgma	7	73375509	73419899	+	5544	protein_coding	repulsive guidance molecule family member A [Source:MGI Symbol;Acc:MGI:2679262]	-
ENSMUSG00000019734	424.756	371.11	483.299	221.611	137.652	158.589	426.388	172.617	1.30577	5.83947e-09	2.46868e-07	Tmc4	7	3665790	3677553	-	4280	protein_coding	transmembrane channel-like gene family 4 [Source:MGI Symbol;Acc:MGI:2669035]	-
ENSMUSG00000085081	39.5868	67.8374	53.8066	8.02213	3.72032	6.09956	53.7436	5.94734	3.18488	5.86577e-09	2.47274e-07	Rptoros	11	119820812	119834365	-	1174	antisense	regulatory associated protein of MTOR, complex 1, opposite strand [Source:MGI Symbol;Acc:MGI:2442055]	-
ENSMUSG00000029059	213.983	190.543	203.696	345.954	986.814	965.764	202.741	766.177	-1.9183	5.87179e-09	2.47274e-07	Prxl2b	4	154895504	154899135	-	1027	protein_coding	peroxiredoxin like 2B [Source:MGI Symbol;Acc:MGI:1913719]	-
ENSMUSG00000075078	0	2.99283	1.92166	74.2047	28.8325	47.7799	1.63816	50.2724	-4.91125	5.89027e-09	2.47573e-07	Olfr1250	2	89653773	89661467	-	4637	protein_coding	olfactory receptor 1250 [Source:MGI Symbol;Acc:MGI:3031084]	-
ENSMUSG00000024972	239.661	258.381	232.521	26.0719	13.0211	74.2113	243.521	37.7681	2.69352	5.99809e-09	2.51619e-07	Lgals12	19	7596660	7607193	-	2773	protein_coding	lectin, galactose binding, soluble 12 [Source:MGI Symbol;Acc:MGI:1929094]	-
ENSMUSG00000000253	773.547	576.618	774.431	373.029	327.388	358.858	708.199	353.092	1.00435	6.20403e-09	2.59758e-07	Gmpr	13	45507444	45553800	+	2323	protein_coding	guanosine monophosphate reductase [Source:MGI Symbol;Acc:MGI:1913605]	-
ENSMUSG00000019368	60.9851	80.8063	122.987	9.0249	18.6016	16.2655	88.2593	14.6307	2.59095	6.30688e-09	2.62621e-07	Sec14l4	11	4031462	4048024	+	3487	protein_coding	SEC14-like lipid binding 4 [Source:MGI Symbol;Acc:MGI:2144095]	-
ENSMUSG00000022441	114.481	123.703	140.282	28.0775	39.9934	45.7467	126.155	37.9392	1.73398	6.5095e-09	2.70467e-07	Efcab6	15	83866712	84065379	-	6408	protein_coding	EF-hand calcium binding domain 6 [Source:MGI Symbol;Acc:MGI:1924877]	-
ENSMUSG00000000159	52.4257	46.8876	57.6499	9.0249	1.86016	2.03319	52.3211	4.30608	3.61342	6.52577e-09	2.70627e-07	Igsf5	16	96361668	96422121	+	2523	protein_coding	immunoglobulin superfamily, member 5 [Source:MGI Symbol;Acc:MGI:1919308]	-
ENSMUSG00000057176	171.186	142.658	212.344	50.1383	66.9657	60.9956	175.396	59.3665	1.56218	6.54345e-09	2.70844e-07	Ccdc189	7	127582383	127588595	-	3426	protein_coding	coiled-coil domain containing 189 [Source:MGI Symbol;Acc:MGI:2685012]	-
ENSMUSG00000029403	247.15	246.409	315.153	130.36	98.5884	88.4437	269.571	105.797	1.35026	6.98164e-09	2.88433e-07	Cdkl2	5	92006074	92043883	-	6064	protein_coding	cyclin-dependent kinase-like 2 (CDC2-related kinase) [Source:MGI Symbol;Acc:MGI:1858227]	-
ENSMUSG00000027075	350.932	277.335	260.386	112.31	114.4	144.356	296.217	123.689	1.25987	7.05557e-09	2.90935e-07	Slc43a1	2	84838850	84863594	+	5716	protein_coding	solute carrier family 43, member 1 [Source:MGI Symbol;Acc:MGI:1931352]	-
ENSMUSG00000031618	298.506	273.345	330.526	143.396	137.652	150.456	300.792	143.834	1.06514	7.07903e-09	2.91344e-07	Nr3c2	8	76899442	77245012	+	6474	protein_coding	nuclear receptor subfamily 3, group C, member 2 [Source:MGI Symbol;Acc:MGI:99459]	ESR-like
ENSMUSG00000028139	102.712	84.7967	112.417	26.0719	12.091	27.448	99.9753	21.8703	2.19936	7.19955e-09	2.95195e-07	Riiad1	3	94464983	94480341	-	813	protein_coding	regulatory subunit of type II PKA R-subunit (RIIa) domain containing 1 [Source:MGI Symbol;Acc:MGI:1913603]	-
ENSMUSG00000024411	46.0063	51.8756	66.2974	1.00277	0	0	54.7264	0.334255	7.28179	7.27564e-09	2.97754e-07	Aqp4	18	15389496	15410982	-	6233	protein_coding	aquaporin 4 [Source:MGI Symbol;Acc:MGI:107387]	-
ENSMUSG00000114753	41.7266	57.8613	66.2974	0	0.930079	0	55.2951	0.310026	7.29697	7.35391e-09	3.00393e-07	Gm34059	14	26315011	26324954	-	5711	lincRNA	predicted gene, 34059 [Source:MGI Symbol;Acc:MGI:5593218]	-
ENSMUSG00000055782	1065.63	834.001	970.441	442.22	554.327	381.223	956.692	459.257	1.05785	7.46113e-09	3.03958e-07	Abcd2	15	91145871	91191799	-	5946	protein_coding	ATP-binding cassette, sub-family D (ALD), member 2 [Source:MGI Symbol;Acc:MGI:1349467]	-
ENSMUSG00000036856	956.502	708.302	776.353	2680.39	1487.2	1813.6	813.719	1993.73	-1.29299	7.46912e-09	3.03958e-07	Wnt4	4	137277489	137299726	+	4194	protein_coding	wingless-type MMTV integration site family, member 4 [Source:MGI Symbol;Acc:MGI:98957]	-
ENSMUSG00000032735	201.144	187.55	166.224	56.1549	74.4063	79.2943	184.973	69.9519	1.40178	8.25404e-09	3.35274e-07	Ablim3	18	61799392	61911824	-	4535	protein_coding	actin binding LIM protein family, member 3 [Source:MGI Symbol;Acc:MGI:2442582]	-
ENSMUSG00000020679	136.949	69.8326	97.0441	18.0498	5.58047	21.3485	101.275	14.9929	2.76365	8.62975e-09	3.49883e-07	Hnf1b	11	83850063	83905819	+	3198	protein_coding	HNF1 homeobox B [Source:MGI Symbol;Acc:MGI:98505]	Homeobox
ENSMUSG00000090386	155.137	173.584	182.558	75.2075	45.5739	43.7135	170.426	54.8316	1.63787	8.78396e-09	3.55357e-07	Mir99ahg	16	77236317	77773427	+	14303	processed_transcript	Mir99a and Mirlet7c-1 host gene (non-protein coding) [Source:MGI Symbol;Acc:MGI:1919929]	-
ENSMUSG00000026650	47.0762	42.8972	50.9241	6.0166	0.930079	0	46.9658	2.31556	4.35296	8.79742e-09	3.55357e-07	Meig1	2	3409043	3422648	-	1102	protein_coding	meiosis expressed gene 1 [Source:MGI Symbol;Acc:MGI:1202878]	-
ENSMUSG00000030228	2.13983	3.99043	11.53	120.332	594.321	160.622	5.88675	291.758	-5.62288	9.38441e-09	3.78366e-07	Pik3c2g	6	139587221	139969284	+	12647	protein_coding	phosphatidylinositol-4-phosphate 3-kinase catalytic subunit type 2 gamma [Source:MGI Symbol;Acc:MGI:1203730]	-
ENSMUSG00000046523	113.411	78.8111	98.0049	19.0526	0.930079	6.09956	96.7423	8.69407	3.48662	9.43908e-09	3.79866e-07	Kctd4	14	75955009	75966206	+	3998	protein_coding	potassium channel tetramerisation domain containing 4 [Source:MGI Symbol;Acc:MGI:1914766]	-
ENSMUSG00000024885	504.999	635.477	624.541	987.725	1180.27	1413.07	588.339	1193.69	-1.02021	9.75858e-09	3.92e-07	Aldh3b1	19	3913491	3929808	-	2046	protein_coding	aldehyde dehydrogenase 3 family, member B1 [Source:MGI Symbol;Acc:MGI:1914939]	-
ENSMUSG00000045502	67.4045	39.9043	50.9241	2.00553	0.930079	8.13275	52.7443	3.68945	3.85756	1.12473e-08	4.47672e-07	Hcar2	5	123863570	123865499	-	1930	protein_coding	hydroxycarboxylic acid receptor 2 [Source:MGI Symbol;Acc:MGI:1933383]	-
ENSMUSG00000026834	184.025	300.28	224.835	50.1383	53.0145	97.593	236.38	66.9153	1.82309	1.1453e-08	4.55026e-07	Acvr1c	2	58267453	58357895	-	9292	protein_coding	activin A receptor, type IC [Source:MGI Symbol;Acc:MGI:2661081]	-
ENSMUSG00000032528	108.061	98.7632	147.968	38.1051	23.252	33.5476	118.264	31.6349	1.9067	1.18583e-08	4.69417e-07	Vipr1	9	121642716	121672954	+	5800	protein_coding	vasoactive intestinal peptide receptor 1 [Source:MGI Symbol;Acc:MGI:109272]	-
ENSMUSG00000075273	332.743	393.058	483.299	153.423	176.715	199.252	403.033	176.464	1.19246	1.20825e-08	4.77422e-07	Ttc30b	2	75935849	75938585	-	2737	protein_coding	tetratricopeptide repeat domain 30B [Source:MGI Symbol;Acc:MGI:1919671]	-
ENSMUSG00000037161	1893.75	4088.2	3326.4	9258.54	6486.37	11062.6	3102.78	8935.83	-1.52592	1.21053e-08	4.77459e-07	Mgarp	3	51388412	51396738	-	2067	protein_coding	mitochondria localized glutamic acid rich protein [Source:MGI Symbol;Acc:MGI:1914999]	-
ENSMUSG00000020150	380.889	528.733	437.179	976.694	851.952	1462.88	448.933	1097.18	-1.28868	1.24027e-08	4.88303e-07	Gamt	10	80258151	80261012	-	1444	protein_coding	guanidinoacetate methyltransferase [Source:MGI Symbol;Acc:MGI:1098221]	-
ENSMUSG00000051606	103.782	94.7728	133.556	35.0968	32.5528	21.3485	110.703	29.666	1.89866	1.25505e-08	4.93228e-07	2010001K21Rik	13	46979908	47011195	+	3630	processed_transcript	RIKEN cDNA 2010001K21 gene [Source:MGI Symbol;Acc:MGI:1917079]	-
ENSMUSG00000034714	481.461	708.302	536.145	1081.98	1291.88	1849.18	575.302	1407.68	-1.29063	1.36352e-08	5.34895e-07	Ttyh2	11	114675431	114720977	+	3739	protein_coding	tweety family member 2 [Source:MGI Symbol;Acc:MGI:2157091]	-
ENSMUSG00000110332	281.387	301.278	402.589	15.0415	0.930079	17.2821	328.418	11.0846	4.89458	1.36741e-08	5.35454e-07	Gm19935	8	90816145	90817393	-	979	protein_coding	predicted gene, 19935 [Source:MGI Symbol;Acc:MGI:5012120]	-
ENSMUSG00000022262	1311.71	2094.98	2832.53	51.1411	1.86016	38.6306	2079.74	30.5439	6.09071	1.39718e-08	5.45851e-07	Dnah5	15	28203752	28472052	+	15637	protein_coding	dynein, axonemal, heavy chain 5 [Source:MGI Symbol;Acc:MGI:107718]	-
ENSMUSG00000021950	548.865	641.462	684.113	51.1411	5.58047	15.2489	624.813	23.9902	4.70491	1.39897e-08	5.45851e-07	Anxa8	14	34085981	34100571	+	1880	protein_coding	annexin A8 [Source:MGI Symbol;Acc:MGI:1201374]	-
ENSMUSG00000003031	2354.88	2276.54	2320.41	4014.07	4366.72	6884.37	2317.28	5088.39	-1.13474	1.42225e-08	5.5394e-07	Cdkn1b	6	134920401	134925513	+	4552	protein_coding	cyclin-dependent kinase inhibitor 1B [Source:MGI Symbol;Acc:MGI:104565]	-
ENSMUSG00000050103	139.089	112.73	115.3	34.0941	8.37071	26.4314	122.373	22.9654	2.42024	1.42703e-08	5.54808e-07	Agmo	12	37241641	37582202	+	6397	protein_coding	alkylglycerol monooxygenase [Source:MGI Symbol;Acc:MGI:2442495]	-
ENSMUSG00000034771	817.414	790.106	927.203	1544.26	1500.22	2291.4	844.908	1778.63	-1.07361	1.45896e-08	5.66213e-07	Tle2	10	81574561	81590845	+	6221	protein_coding	transducin-like enhancer of split 2 [Source:MGI Symbol;Acc:MGI:104635]	-
ENSMUSG00000054434	242.87	269.354	253.66	103.285	79.0567	128.091	255.295	103.477	1.30534	1.59516e-08	6.15777e-07	Tmem120b	5	123068415	123117749	+	2852	protein_coding	transmembrane protein 120B [Source:MGI Symbol;Acc:MGI:3603158]	-
novel.43	32.0974	28.9306	29.7858	0	0	0	30.2713	0	7.38787	1.71572e-08	6.58811e-07	-	10	22570705	22613460	-	815	-	- && - && -	-
novel.540	40.6567	50.878	55.7283	6.0166	0	5.08297	49.0877	3.69986	3.75441	1.74484e-08	6.67641e-07	-	9	96525312	96527934	+	1298	-	- && - && -	-
ENSMUSG00000113061	191.514	197.526	192.166	505.394	376.682	360.891	193.736	414.322	-1.0964	1.75522e-08	6.70433e-07	Rps18-ps5	13	28257528	28258134	+	607	protein_coding	ribosomal protein S18, pseudogene 5 [Source:MGI Symbol;Acc:MGI:3649931]	-
ENSMUSG00000036551	49.216	39.9043	58.6108	6.0166	0	0	49.2437	2.00553	4.63871	1.80339e-08	6.87626e-07	Akap14	X	37150698	37168842	-	1792	protein_coding	A kinase (PRKA) anchor protein 14 [Source:MGI Symbol;Acc:MGI:3618288]	-
ENSMUSG00000055730	0	0	1.92166	55.1522	526.425	383.256	0.640555	321.611	-8.93106	1.91859e-08	7.3027e-07	Ces2a	8	104734003	104741634	+	2359	protein_coding	carboxylesterase 2A [Source:MGI Symbol;Acc:MGI:2142491]	-
ENSMUSG00000091712	59.9151	58.8589	58.6108	13.036	11.1609	10.1659	59.1283	11.4543	2.36795	2.05195e-08	7.78311e-07	Sec14l5	16	5147109	5187271	+	5740	protein_coding	SEC14-like lipid binding 5 [Source:MGI Symbol;Acc:MGI:3616084]	-
ENSMUSG00000031367	995.019	1093.38	1600.75	631.743	418.536	366.99	1229.72	472.423	1.38052	2.05629e-08	7.78602e-07	Ap1s2	X	163909017	163933666	+	4965	protein_coding	adaptor-related protein complex 1, sigma 2 subunit [Source:MGI Symbol;Acc:MGI:1889383]	-
ENSMUSG00000040170	1041.03	710.297	788.843	240.664	101.379	335.476	846.722	225.839	1.90763	2.17112e-08	8.20264e-07	Fmo2	1	162874317	162898726	-	5609	protein_coding	flavin containing monooxygenase 2 [Source:MGI Symbol;Acc:MGI:1916776]	-
ENSMUSG00000003418	126.25	122.706	180.637	42.1162	47.434	50.8297	143.197	46.7933	1.61481	2.17386e-08	8.20264e-07	St8sia6	2	13651021	13794064	-	7664	protein_coding	ST8 alpha-N-acetyl-neuraminide alpha-2,8-sialyltransferase 6 [Source:MGI Symbol;Acc:MGI:2386797]	-
ENSMUSG00000024376	384.099	278.333	443.905	157.434	65.1055	65.062	368.779	95.8673	1.94477	2.18796e-08	8.24157e-07	Epb41l4a	18	33796327	34006966	-	9071	protein_coding	erythrocyte membrane protein band 4.1 like 4a [Source:MGI Symbol;Acc:MGI:103007]	-
ENSMUSG00000099564	103.782	89.7848	171.028	22.0609	0.930079	12.1991	121.532	11.73	3.38284	2.23789e-08	8.41507e-07	Gm28729	9	96486001	96525264	-	1964	protein_coding	predicted gene 28729 [Source:MGI Symbol;Acc:MGI:5579435]	-
ENSMUSG00000031351	476.111	541.701	650.484	283.783	238.1	295.829	556.099	272.571	1.03005	2.24503e-08	8.42736e-07	Zfp185	X	72987339	73031543	+	3707	protein_coding	zinc finger protein 185 [Source:MGI Symbol;Acc:MGI:108095]	-
ENSMUSG00000056174	346.652	406.027	408.354	202.559	115.33	157.572	387.011	158.487	1.28983	2.37632e-08	8.89734e-07	Col8a2	4	126286793	126314330	+	4489	protein_coding	collagen, type VIII, alpha 2 [Source:MGI Symbol;Acc:MGI:88464]	-
ENSMUSG00000003573	317.764	368.118	347.821	636.757	796.148	1311.41	344.568	914.77	-1.40826	2.43639e-08	9.08307e-07	Homer3	8	70282827	70294361	+	3440	protein_coding	homer scaffolding protein 3 [Source:MGI Symbol;Acc:MGI:1347359]	-
ENSMUSG00000027676	333.813	341.182	401.628	173.479	161.834	102.676	358.874	145.996	1.29693	2.53276e-08	9.4262e-07	Ccdc39	3	33812362	33844310	-	7443	protein_coding	coiled-coil domain containing 39 [Source:MGI Symbol;Acc:MGI:1289263]	-
ENSMUSG00000025008	484.671	587.591	724.468	318.88	251.121	223.651	598.91	264.551	1.17943	2.86986e-08	1.06444e-06	Tctn3	19	40596446	40612233	-	3273	protein_coding	tectonic family member 3 [Source:MGI Symbol;Acc:MGI:1914840]	-
ENSMUSG00000017639	575.613	651.438	840.728	271.75	363.661	330.393	689.26	321.935	1.09832	3.10464e-08	1.14566e-06	Rab11fip4	11	79591212	79698023	+	7451	protein_coding	RAB11 family interacting protein 4 (class II) [Source:MGI Symbol;Acc:MGI:2442920]	-
ENSMUSG00000037071	79008.8	58028.9	79935.5	1956.4	1496.5	7549.23	72324.4	3667.37	4.30167	3.27558e-08	1.20263e-06	Scd1	19	44394455	44407879	-	4892	protein_coding	stearoyl-Coenzyme A desaturase 1 [Source:MGI Symbol;Acc:MGI:98239]	-
ENSMUSG00000099553	41.7266	35.9139	41.3158	2.00553	0	1.01659	39.6521	1.00738	5.33053	3.30173e-08	1.20816e-06	Gm29538	1	88443969	88462608	-	471	lincRNA	predicted gene 29538 [Source:MGI Symbol;Acc:MGI:5580244]	-
ENSMUSG00000047040	278.177	229.45	339.174	130.36	63.2454	78.2777	282.267	90.6276	1.64087	3.45142e-08	1.2587e-06	Prr15l	11	96928104	96937830	+	3923	protein_coding	proline rich 15-like [Source:MGI Symbol;Acc:MGI:2387599]	-
ENSMUSG00000080848	63.1249	72.8254	54.7674	260.719	158.113	161.638	63.5726	193.49	-1.60582	3.48363e-08	1.26832e-06	Gm9385	9	116040593	116041064	-	472	processed_pseudogene	predicted pseudogene 9385 [Source:MGI Symbol;Acc:MGI:3646182]	-
ENSMUSG00000048520	151.928	132.682	176.793	41.1134	41.8536	67.0952	153.801	50.0207	1.62314	3.72458e-08	1.34831e-06	Fbxl13	5	21483847	21645634	-	5439	protein_coding	F-box and leucine-rich repeat protein 13 [Source:MGI Symbol;Acc:MGI:2443416]	-
ENSMUSG00000074272	210.773	190.543	222.913	103.285	85.5673	86.4105	208.076	91.7542	1.182	3.7281e-08	1.34831e-06	Ceacam1	7	25461707	25477603	-	5806	protein_coding	carcinoembryonic antigen-related cell adhesion molecule 1 [Source:MGI Symbol;Acc:MGI:1347245]	-
ENSMUSG00000022208	165.837	99.7609	141.242	49.1356	22.3219	23.3817	135.613	31.613	2.1027	3.78014e-08	1.36335e-06	Jph4	14	55106826	55116935	-	7064	protein_coding	junctophilin 4 [Source:MGI Symbol;Acc:MGI:2443113]	-
ENSMUSG00000105102	23.5381	26.9354	34.59	0	0	0	28.3545	0	7.29501	3.78345e-08	1.36335e-06	Gm35507	3	106827307	106879361	-	2761	lincRNA	predicted gene, 35507 [Source:MGI Symbol;Acc:MGI:5594666]	-
ENSMUSG00000000903	276.038	247.407	310.349	73.2019	136.722	71.1616	277.931	93.695	1.56578	3.79647e-08	1.36397e-06	Vpreb3	10	75943057	75949657	+	859	protein_coding	pre-B lymphocyte gene 3 [Source:MGI Symbol;Acc:MGI:98938]	-
ENSMUSG00000094018	3.20974	0	0	29.0802	42.7836	69.1284	1.06991	46.9974	-5.5271	4.02532e-08	1.44381e-06	S100a2	3	90560363	90591531	+	3890	protein_coding	S100 calcium binding protein A2 [Source:MGI Symbol;Acc:MGI:3510999]	-
ENSMUSG00000075296	52.4257	32.9211	43.2375	5.01383	0	3.04978	42.8614	2.68787	4.01919	4.22176e-08	1.50682e-06	Aldh3b2	19	3972328	3981646	+	2142	protein_coding	aldehyde dehydrogenase 3 family, member B2 [Source:MGI Symbol;Acc:MGI:2147613]	-
ENSMUSG00000026611	48.1461	45.89	44.1983	6.0166	2.79024	8.13275	46.0781	5.64653	3.04084	4.26501e-08	1.51977e-06	Spata17	1	187044648	187215465	-	2870	protein_coding	spermatogenesis associated 17 [Source:MGI Symbol;Acc:MGI:1921967]	-
ENSMUSG00000071753	47.0762	64.8446	96.0832	13.036	4.6504	12.1991	69.3347	9.96183	2.80975	4.27389e-08	1.52044e-06	Cdr1os	X	61116378	61203785	+	22140	lincRNA	cerebellar degeneration related antigen 1, opposite strand [Source:MGI Symbol;Acc:MGI:5637821]	-
ENSMUSG00000034785	38.5169	29.9283	49.9633	4.01107	1.86016	3.04978	39.4695	2.97367	3.74059	4.35441e-08	1.54404e-06	Dio1	4	107291465	107307169	-	1970	protein_coding	deiodinase, iodothyronine, type I [Source:MGI Symbol;Acc:MGI:94896]	-
ENSMUSG00000090610	119.83	115.723	83.5924	205.567	474.34	358.858	106.382	346.255	-1.70419	4.43965e-08	1.57171e-06	Gm3571	10	93778660	93779719	+	1060	processed_pseudogene	predicted gene 3571 [Source:MGI Symbol;Acc:MGI:3781748]	-
ENSMUSG00000099762	43.8664	41.8996	99.9266	8.02213	0	1.01659	61.8975	3.01291	4.37881	4.72258e-08	1.66376e-06	Gm21149	5	15471703	15476523	-	1212	protein_coding	predicted gene, 21149 [Source:MGI Symbol;Acc:MGI:5434504]	-
ENSMUSG00000048489	110.201	139.665	171.028	35.0968	35.343	55.9127	140.298	42.1175	1.73953	4.90636e-08	1.72571e-06	Depp1	6	116650609	116652794	+	1358	protein_coding	DEPP1 autophagy regulator [Source:MGI Symbol;Acc:MGI:1918730]	-
ENSMUSG00000007908	74.8939	58.8589	100.887	18.0498	18.6016	9.14934	78.2134	15.2669	2.35357	5.01907e-08	1.7625e-06	Hmgcll1	9	76014855	76136350	+	5449	protein_coding	3-hydroxymethyl-3-methylglutaryl-Coenzyme A lyase-like 1 [Source:MGI Symbol;Acc:MGI:2446108]	-
ENSMUSG00000019590	834.532	721.271	980.049	485.339	296.695	303.962	845.284	361.999	1.22395	5.07081e-08	1.7778e-06	Cyb561	11	105933702	105953336	-	3653	protein_coding	cytochrome b-561 [Source:MGI Symbol;Acc:MGI:103253]	-
ENSMUSG00000033053	63.1249	43.8948	83.5924	14.0387	6.51055	9.14934	63.5374	9.89954	2.68828	5.49421e-08	1.92315e-06	1700028P14Rik	19	23558753	23652812	-	875	protein_coding	RIKEN cDNA 1700028P14 gene [Source:MGI Symbol;Acc:MGI:1914733]	-
ENSMUSG00000018339	5923.04	7791.32	6126.27	17981.6	24113.2	10317.4	6613.54	17470.7	-1.40146	5.51895e-08	1.92679e-06	Gpx3	11	54902453	54910377	+	1813	protein_coding	glutathione peroxidase 3 [Source:MGI Symbol;Acc:MGI:105102]	-
ENSMUSG00000031558	509.279	521.749	730.233	275.761	121.84	207.385	587.087	201.662	1.54307	5.6049e-08	1.95248e-06	Slit2	5	47983138	48307733	+	25433	protein_coding	slit guidance ligand 2 [Source:MGI Symbol;Acc:MGI:1315205]	-
ENSMUSG00000032017	55.6355	34.9163	63.4149	5.01383	8.37071	7.11616	51.3222	6.83357	2.90485	5.71831e-08	1.98247e-06	Grik4	9	42518135	42944493	-	5962	protein_coding	glutamate receptor, ionotropic, kainate 4 [Source:MGI Symbol;Acc:MGI:95817]	-
ENSMUSG00000081214	67.4045	23.9426	49.0025	180.498	161.834	167.738	46.7832	170.023	-1.86484	5.97629e-08	2.06861e-06	Rpl35a-ps2	1	181241988	181242320	-	333	processed_pseudogene	ribosomal protein L35A, pseudogene 2 [Source:MGI Symbol;Acc:MGI:3705461]	-
ENSMUSG00000023949	162.627	199.522	337.252	6.0166	0	10.1659	233.134	5.39418	5.44313	6.03294e-08	2.08023e-06	Tcte1	17	45523434	45542680	+	3075	protein_coding	t-complex-associated testis expressed 1 [Source:MGI Symbol;Acc:MGI:98640]	-
ENSMUSG00000028642	40.6567	36.9115	38.4333	2.00553	3.72032	5.08297	38.6672	3.60294	3.42456	6.2517e-08	2.15027e-06	Tmem269	4	119205055	119218217	-	1504	protein_coding	transmembrane protein 269 [Source:MGI Symbol;Acc:MGI:1922430]	-
ENSMUSG00000109674	41.7266	44.8924	38.4333	0	0	1.01659	41.6841	0.338865	6.88774	6.29504e-08	2.16176e-06	Gm45470	8	27228686	27240332	+	7624	antisense	predicted gene 45470 [Source:MGI Symbol;Acc:MGI:5791306]	-
ENSMUSG00000041889	125.18	85.7943	95.1224	204.564	269.723	279.563	102.032	251.284	-1.30246	6.39096e-08	2.19124e-06	Shisa4	1	135371057	135375237	-	2418	protein_coding	shisa family member 4 [Source:MGI Symbol;Acc:MGI:1924802]	-
ENSMUSG00000031962	4.27965	4.98804	3.84333	52.1439	23.252	95.5598	4.37034	56.9852	-3.70362	6.42735e-08	2.20026e-06	Cdh15	8	122847966	122867397	+	3251	protein_coding	cadherin 15 [Source:MGI Symbol;Acc:MGI:106672]	-
novel.123	23.5381	15.9617	23.06	47.13	314.367	147.406	20.8533	169.634	-3.02546	6.51978e-08	2.22839e-06	-	12	77042391	77053145	-	3357	-	- && - && -	-
ENSMUSG00000020151	209.703	88.7872	189.284	52.1439	26.0422	28.4646	162.591	35.5502	2.19467	6.84899e-08	2.33725e-06	Ptprr	10	116018213	116274932	+	5929	protein_coding	protein tyrosine phosphatase, receptor type, R [Source:MGI Symbol;Acc:MGI:109559]	-
ENSMUSG00000019945	72.7541	69.8326	98.0049	21.0581	18.6016	22.3651	80.1972	20.6749	1.95858	6.91575e-08	2.35633e-06	Cabcoco1	10	68430953	68541896	-	1262	protein_coding	ciliary associated calcium binding coiled-coil 1 [Source:MGI Symbol;Acc:MGI:1920537]	-
ENSMUSG00000047822	59.9151	58.8589	52.8458	9.0249	13.0211	12.1991	57.2066	11.415	2.32235	7.26933e-08	2.47294e-06	Angptl8	9	21835510	21837347	+	865	protein_coding	angiopoietin-like 8 [Source:MGI Symbol;Acc:MGI:3643534]	-
ENSMUSG00000039037	101.642	53.8709	66.2974	9.0249	18.6016	12.1991	73.9367	13.2752	2.46986	7.73323e-08	2.62664e-06	St6galnac5	3	152817081	152982246	-	6002	protein_coding	ST6 (alpha-N-acetyl-neuraminyl-2,3-beta-galactosyl-1,3)-N-acetylgalactosaminide alpha-2,6-sialyltransferase 5 [Source:MGI Symbol;Acc:MGI:1349471]	-
ENSMUSG00000115388	240.73	233.44	308.427	97.2683	30.6926	78.2777	260.866	68.7462	1.92724	7.88871e-08	2.67528e-06	Eppk1	15	76101481	76120195	-	12332	protein_coding	epiplakin 1 [Source:MGI Symbol;Acc:MGI:2386306]	-
ENSMUSG00000031488	446.154	527.735	500.594	275.761	165.554	226.7	491.494	222.672	1.14369	7.93133e-08	2.68555e-06	Rab11fip1	8	27138773	27174646	-	10800	protein_coding	RAB11 family interacting protein 1 (class I) [Source:MGI Symbol;Acc:MGI:1923017]	-
ENSMUSG00000027356	433.315	325.22	544.792	53.1466	7.44063	27.448	434.442	29.3451	3.89023	8.08946e-08	2.73484e-06	Fermt1	2	132904389	132945906	-	5699	protein_coding	fermitin family member 1 [Source:MGI Symbol;Acc:MGI:2443583]	-
ENSMUSG00000031278	1308.5	1721.87	1651.67	2336.45	4840.13	4968.09	1560.68	4048.22	-1.37505	8.37137e-08	2.82576e-06	Acsl4	X	142317993	142390535	-	5405	protein_coding	acyl-CoA synthetase long-chain family member 4 [Source:MGI Symbol;Acc:MGI:1354713]	-
ENSMUSG00000034275	308.135	318.237	378.568	147.407	167.414	182.987	334.98	165.936	1.01415	8.43864e-08	2.84406e-06	Igsf9b	9	27299204	27357546	+	16686	protein_coding	immunoglobulin superfamily, member 9B [Source:MGI Symbol;Acc:MGI:2685354]	-
ENSMUSG00000020388	805.645	688.35	676.426	2245.19	1093.77	2815.96	723.474	2051.64	-1.50373	8.65504e-08	2.90351e-06	Pdlim4	11	54054928	54069014	-	2560	protein_coding	PDZ and LIM domain 4 [Source:MGI Symbol;Acc:MGI:1353470]	-
ENSMUSG00000060771	296.366	303.273	325.722	174.481	153.463	133.174	308.454	153.706	1.005	8.69064e-08	2.91096e-06	Tsga10	1	37754776	37866429	-	10662	protein_coding	testis specific 10 [Source:MGI Symbol;Acc:MGI:2685063]	-
ENSMUSG00000025813	79.1736	65.8422	53.8066	209.578	524.565	162.655	66.2741	298.933	-2.17539	8.96877e-08	2.99032e-06	Homer2	7	81600481	81707527	-	12621	protein_coding	homer scaffolding protein 2 [Source:MGI Symbol;Acc:MGI:1347354]	-
ENSMUSG00000026070	240.73	165.603	155.655	78.2158	46.504	63.0288	187.329	62.5828	1.58268	9.42124e-08	3.13638e-06	Il18r1	1	40465552	40500854	+	4817	protein_coding	interleukin 18 receptor 1 [Source:MGI Symbol;Acc:MGI:105383]	-
ENSMUSG00000028841	160.487	97.7656	144.125	43.119	10.2309	23.3817	134.126	25.5772	2.39534	1.0799e-07	3.56236e-06	Cnksr1	4	134228041	134238399	-	2804	protein_coding	connector enhancer of kinase suppressor of Ras 1 [Source:MGI Symbol;Acc:MGI:2670958]	-
ENSMUSG00000034159	36.377	44.8924	58.6108	9.0249	2.79024	3.04978	46.6267	4.95497	3.24309	1.09871e-07	3.61347e-06	Mab21l4	1	93151349	93160948	-	2368	protein_coding	mab-21-like 4 [Source:MGI Symbol;Acc:MGI:1919124]	-
ENSMUSG00000020057	299.576	283.321	332.448	166.459	94.8681	116.908	305.115	126.079	1.27669	1.21512e-07	3.97495e-06	Dram1	10	88322804	88379080	-	3045	protein_coding	DNA-damage regulated autophagy modulator 1 [Source:MGI Symbol;Acc:MGI:1918962]	-
ENSMUSG00000078670	309.205	161.613	294.015	106.293	66.9657	60.9956	254.944	78.0849	1.70738	1.21593e-07	3.97495e-06	Fam174b	7	73740302	73776919	+	3262	protein_coding	family with sequence similarity 174, member B [Source:MGI Symbol;Acc:MGI:3698178]	-
ENSMUSG00000047182	100.572	69.8326	86.4749	24.0664	14.8813	26.4314	85.6265	21.793	1.97832	1.23527e-07	4.03213e-06	Irs3	5	137643031	137645714	-	2338	protein_coding	insulin receptor substrate 3 [Source:MGI Symbol;Acc:MGI:1194882]	-
ENSMUSG00000072618	31.0275	57.8613	45.1591	7.01936	0.930079	1.01659	44.6826	2.98868	3.91564	1.27205e-07	4.14597e-06	Gm10384	15	36870501	36879816	-	2046	lincRNA	predicted gene 10384 [Source:MGI Symbol;Acc:MGI:3641812]	-
ENSMUSG00000020297	149.788	58.8589	88.3966	23.0636	3.72032	9.14934	99.0144	11.9778	3.05322	1.30203e-07	4.23103e-06	Nsg2	11	32000463	32059202	+	4157	protein_coding	neuron specific gene family member 2 [Source:MGI Symbol;Acc:MGI:1202070]	-
ENSMUSG00000063873	1081.68	582.603	771.548	361.999	197.177	329.376	811.945	296.184	1.45536	1.31762e-07	4.27531e-06	Slc24a3	2	145167754	145642166	+	4564	protein_coding	solute carrier family 24 (sodium/potassium/calcium exchanger), member 3 [Source:MGI Symbol;Acc:MGI:2137513]	-
ENSMUSG00000028995	1496.81	1656.03	1691.07	2473.82	3949.12	5756.97	1614.63	4059.97	-1.3302	1.34039e-07	4.34271e-06	Fam126a	5	23915276	24030690	-	10117	protein_coding	family with sequence similarity 126, member A [Source:MGI Symbol;Acc:MGI:2149839]	-
ENSMUSG00000006517	314.554	275.34	265.19	444.226	886.365	835.64	285.028	722.077	-1.34161	1.34501e-07	4.3512e-06	Mvd	8	122433601	122443422	-	1859	protein_coding	mevalonate (diphospho) decarboxylase [Source:MGI Symbol;Acc:MGI:2179327]	-
ENSMUSG00000034810	649.437	833.003	576.499	344.952	244.611	359.874	686.313	316.479	1.11756	1.39419e-07	4.49694e-06	Scn7a	2	66673425	66784914	-	7338	protein_coding	sodium channel, voltage-gated, type VII, alpha [Source:MGI Symbol;Acc:MGI:102965]	-
ENSMUSG00000035000	362.701	249.402	328.605	155.429	131.141	145.373	313.569	143.981	1.12308	1.40931e-07	4.53899e-06	Dpp4	2	62330073	62412231	-	6319	protein_coding	dipeptidylpeptidase 4 [Source:MGI Symbol;Acc:MGI:94919]	-
ENSMUSG00000001864	865.56	745.214	798.452	1185.27	2263.81	2685.84	803.075	2044.97	-1.34857	1.41472e-07	4.54967e-06	Aif1l	2	31950139	31973442	+	4032	protein_coding	allograft inflammatory factor 1-like [Source:MGI Symbol;Acc:MGI:1919598]	-
ENSMUSG00000064294	670.836	368.118	533.262	231.639	147.883	223.651	524.072	201.057	1.38276	1.44503e-07	4.6403e-06	Aox3	1	58113130	58200698	+	7033	protein_coding	aldehyde oxidase 3 [Source:MGI Symbol;Acc:MGI:1918974]	-
ENSMUSG00000040138	119.83	47.8852	117.222	18.0498	0.930079	4.06638	94.979	7.68208	3.63696	1.45296e-07	4.65888e-06	Ndp	X	16885521	16911774	-	1939	protein_coding	Norrie disease (pseudoglioma) (human) [Source:MGI Symbol;Acc:MGI:102570]	-
ENSMUSG00000000303	1604.87	1286.91	2266.6	458.264	190.666	175.871	1719.46	274.934	2.64499	1.48003e-07	4.73869e-06	Cdh1	8	106603351	106670246	+	4574	protein_coding	cadherin 1 [Source:MGI Symbol;Acc:MGI:88354]	-
ENSMUSG00000073418	1357.72	1585.2	1324.99	631.743	365.521	768.545	1422.64	588.603	1.27381	1.49201e-07	4.77006e-06	C4b	17	34728380	34743882	-	5695	protein_coding	complement component 4B (Chido blood group) [Source:MGI Symbol;Acc:MGI:88228]	-
novel.547	28.8877	40.9019	42.2766	3.0083	0	0	37.3554	1.00277	5.24555	1.51991e-07	4.84502e-06	-	9	109419620	109423911	+	1372	-	- && Q9TTC1.1 RecName: Full=Pro-Pol polyprotein; AltName: Full=Pr125Pol; Contains: RecName: Full=Protease/Reverse transcriptase/ribonuclease H; AltName: Full=p87Pro-RT-RNaseH; Contains: RecName: Full=Integrase; Short=IN; AltName: Full=p42In && -	-
ENSMUSG00000030495	132.669	132.682	89.3574	5.01383	3.72032	30.4978	118.236	13.0773	3.18498	1.535e-07	4.88598e-06	Slc7a10	7	35186385	35201114	+	2111	protein_coding	solute carrier family 7 (cationic amino acid transporter, y+ system), member 10 [Source:MGI Symbol;Acc:MGI:1858261]	-
ENSMUSG00000050663	88.8028	35.9139	24.9816	3.0083	0.930079	5.08297	49.8994	3.00712	4.06668	1.55927e-07	4.95596e-06	Trhde	10	114398821	114802307	-	8067	protein_coding	TRH-degrading enzyme [Source:MGI Symbol;Acc:MGI:2384311]	-
ENSMUSG00000096459	49.216	87.7895	129.712	12.0332	13.0211	22.3651	88.906	15.8065	2.49669	1.56437e-07	4.96495e-06	Ighv9-3	12	114140692	114141122	-	351	IG_V_gene	immunoglobulin heavy variable V9-3 [Source:MGI Symbol;Acc:MGI:3642720]	-
ENSMUSG00000114245	37.447	36.9115	36.5116	0	0	1.01659	36.9567	0.338865	6.71417	1.65046e-07	5.23054e-06	Gm38655	17	25172897	25175471	-	906	protein_coding	predicted gene, 38655 [Source:MGI Symbol;Acc:MGI:5621540]	-
ENSMUSG00000023031	41.7266	26.9354	29.7858	84.2324	119.05	127.074	32.816	110.119	-1.75049	1.65737e-07	5.24482e-06	Cela1	15	100674421	100687921	-	2306	protein_coding	chymotrypsin-like elastase family, member 1 [Source:MGI Symbol;Acc:MGI:95314]	-
ENSMUSG00000078954	83.4532	68.835	80.7099	27.0747	14.8813	16.2655	77.666	19.4072	2.00341	1.71329e-07	5.39823e-06	Arhgap8	15	84720052	84772207	+	3546	protein_coding	Rho GTPase activating protein 8 [Source:MGI Symbol;Acc:MGI:1920417]	-
ENSMUSG00000034324	211.843	134.677	133.556	60.166	21.3918	37.614	160.025	39.7239	2.01277	1.77796e-07	5.58584e-06	Tmem132c	5	127241808	127565793	+	5850	protein_coding	transmembrane protein 132C [Source:MGI Symbol;Acc:MGI:2443061]	-
ENSMUSG00000020226	8.55931	17.957	17.295	46.1273	92.0778	109.792	14.6037	82.6657	-2.49496	1.80961e-07	5.67103e-06	Slc5a4b	10	76057494	76110961	-	3202	protein_coding	solute carrier family 5 (neutral amino acid transporters, system A), member 4b [Source:MGI Symbol;Acc:MGI:1890478]	-
ENSMUSG00000076563	120.9	50.878	105.692	22.0609	15.8113	20.3319	92.4899	19.4014	2.25467	1.81088e-07	5.67103e-06	Igkv5-48	6	69726573	69727138	-	360	IG_V_gene	immunoglobulin kappa variable 5-48 [Source:MGI Symbol;Acc:MGI:3642817]	-
ENSMUSG00000027938	161.557	102.754	245.973	48.1328	40.9235	52.8629	170.095	47.3064	1.84811	1.82195e-07	5.69119e-06	Creb3l4	3	90237500	90243512	-	1679	protein_coding	cAMP responsive element binding protein 3-like 4 [Source:MGI Symbol;Acc:MGI:1916603]	TF_bZIP
ENSMUSG00000033491	2519.65	4461.31	3848.13	6712.52	8420.01	14481.4	3609.69	9871.3	-1.45129	1.83653e-07	5.7285e-06	Prss35	9	86743649	86758443	+	3444	protein_coding	protease, serine 35 [Source:MGI Symbol;Acc:MGI:2444800]	-
ENSMUSG00000043122	806.715	707.304	791.726	16.0443	10.2309	80.3109	768.582	35.5287	4.43689	1.86919e-07	5.82204e-06	A530016L24Rik	12	112489448	112499927	+	3110	protein_coding	RIKEN cDNA A530016L24 gene [Source:MGI Symbol;Acc:MGI:2443020]	-
ENSMUSG00000045761	310.275	344.175	396.824	38.1051	3.72032	21.3485	350.425	21.058	4.05971	1.87215e-07	5.82294e-06	Togaram2	17	71673261	71729669	+	5624	protein_coding	TOG array regulator of axonemal microtubules 2 [Source:MGI Symbol;Acc:MGI:2443498]	-
ENSMUSG00000028115	123.04	85.7943	185.441	41.1134	12.091	12.1991	131.425	21.8012	2.59519	1.91349e-07	5.94301e-06	Bnipl	3	95241271	95251193	-	2297	protein_coding	BCL2/adenovirus E1B 19kD interacting protein like [Source:MGI Symbol;Acc:MGI:2384749]	-
ENSMUSG00000116180	135.879	130.687	164.302	43.119	38.1332	66.0786	143.623	49.1103	1.55166	1.95985e-07	6.07777e-06	Gm49492	15	100600204	100602766	+	2563	bidirectional_promoter_lncRNA	predicted gene, 49492 [Source:MGI Symbol;Acc:MGI:6155169]	-
ENSMUSG00000006711	54.5656	65.8422	58.6108	8.02213	15.8113	13.2157	59.6728	12.3497	2.26846	1.96246e-07	6.07777e-06	D130043K22Rik	13	24845135	24901270	+	5276	protein_coding	RIKEN cDNA D130043K22 gene [Source:MGI Symbol;Acc:MGI:3036268]	-
ENSMUSG00000099375	13.9089	41.8996	31.7075	108.299	270.653	106.742	29.172	161.898	-2.46972	1.98263e-07	6.13152e-06	Gm28187	1	101892958	101895091	-	2134	lincRNA	predicted gene 28187 [Source:MGI Symbol;Acc:MGI:5578893]	-
ENSMUSG00000038637	195.794	216.481	245.012	105.29	103.239	103.693	219.096	104.074	1.07496	1.99636e-07	6.16521e-06	Lrrc56	7	141194157	141210055	+	6068	protein_coding	leucine rich repeat containing 56 [Source:MGI Symbol;Acc:MGI:1917802]	-
ENSMUSG00000017978	311.345	342.18	277.681	110.304	159.044	158.589	310.402	142.645	1.12084	2.01804e-07	6.21455e-06	Cadps2	6	23262773	23839421	-	9566	protein_coding	Ca2+-dependent activator protein for secretion 2 [Source:MGI Symbol;Acc:MGI:2443963]	-
ENSMUSG00000061603	106.991	110.735	107.613	43.119	32.5528	19.3153	108.446	31.6623	1.77501	2.13358e-07	6.53339e-06	Akap6	12	52699383	53155599	+	14848	protein_coding	A kinase (PRKA) anchor protein 6 [Source:MGI Symbol;Acc:MGI:3050566]	-
ENSMUSG00000015957	362.701	274.342	438.14	152.42	50.2243	102.676	358.394	101.774	1.81821	2.1525e-07	6.58207e-06	Wnt11	7	98835112	98855195	+	4137	protein_coding	wingless-type MMTV integration site family, member 11 [Source:MGI Symbol;Acc:MGI:101948]	-
ENSMUSG00000028555	177.606	198.524	345.9	81.2241	17.6715	41.6803	240.676	46.8586	2.36406	2.15731e-07	6.5875e-06	Ttc39a	4	109406623	109444745	+	4904	protein_coding	tetratricopeptide repeat domain 39A [Source:MGI Symbol;Acc:MGI:2444350]	-
ENSMUSG00000039942	477.181	270.352	337.252	173.479	130.211	117.925	361.595	140.538	1.36291	2.18088e-07	6.65015e-06	Ptger4	15	5206661	5244187	-	6648	protein_coding	prostaglandin E receptor 4 (subtype EP4) [Source:MGI Symbol;Acc:MGI:104311]	-
ENSMUSG00000081485	121.97	107.742	95.1224	270.747	217.639	218.568	108.278	235.651	-1.12327	2.22606e-07	6.75951e-06	Gm12338	11	75599763	75599954	-	192	processed_pseudogene	predicted gene 12338 [Source:MGI Symbol;Acc:MGI:3650622]	-
ENSMUSG00000034151	24.608	44.8924	51.885	5.01383	0	1.01659	40.4618	2.01014	4.35507	2.30091e-07	6.97708e-06	Zbbx	3	75037907	75165034	-	3034	protein_coding	zinc finger, B-box domain containing [Source:MGI Symbol;Acc:MGI:2674085]	-
ENSMUSG00000044788	796.015	1377.7	1048.27	2038.62	2140.11	2996.92	1073.99	2391.88	-1.15488	2.37461e-07	7.18055e-06	Fads6	11	115279622	115297663	-	6653	protein_coding	fatty acid desaturase domain family, member 6 [Source:MGI Symbol;Acc:MGI:3039592]	-
ENSMUSG00000076680	46.0063	26.9354	59.5716	1.00277	4.6504	6.09956	44.1711	3.91757	3.4938	2.46572e-07	7.44571e-06	Ighv6-6	12	114434788	114435244	-	357	IG_V_gene	immunoglobulin heavy variable 6-6 [Source:MGI Symbol;Acc:MGI:4439619]	-
ENSMUSG00000094546	133.739	121.708	128.752	15.0415	11.1609	46.7633	128.066	24.3219	2.4025	2.47684e-07	7.46894e-06	Ighv1-26	12	114788372	114788805	-	351	IG_V_gene	immunoglobulin heavy variable 1-26 [Source:MGI Symbol;Acc:MGI:4439641]	-
ENSMUSG00000076576	93.0824	44.8924	107.613	9.0249	1.86016	17.2821	81.8627	9.38905	3.13585	2.52252e-07	7.58567e-06	Igkv6-32	6	70074024	70074603	-	366	IG_V_gene	immunoglobulin kappa variable 6-32 [Source:MGI Symbol;Acc:MGI:3641634]	-
ENSMUSG00000067879	28.8877	28.9306	56.6891	4.01107	0	1.01659	38.1691	1.67589	4.5352	2.53283e-07	7.60002e-06	Vxn	1	9601199	9627143	+	3256	protein_coding	vexin [Source:MGI Symbol;Acc:MGI:1924232]	-
ENSMUSG00000040543	412.986	384.079	652.405	209.578	99.5185	60.9956	483.157	123.364	1.97005	2.53427e-07	7.60002e-06	Pitpnm3	11	72047528	72135778	-	9815	protein_coding	PITPNM family member 3 [Source:MGI Symbol;Acc:MGI:2685726]	-
ENSMUSG00000032942	55.6355	42.8972	42.2766	5.01383	0.930079	9.14934	46.9364	5.03108	3.23951	2.56306e-07	7.67577e-06	Ucp3	7	100472990	100486432	+	3135	protein_coding	uncoupling protein 3 (mitochondrial, proton carrier) [Source:MGI Symbol;Acc:MGI:1099787]	-
ENSMUSG00000043924	38.5169	31.9235	51.885	4.01107	6.51055	4.06638	40.7751	4.86266	3.06105	2.5997e-07	7.77481e-06	Ncmap	4	135369576	135398227	-	2227	protein_coding	noncompact myelin associated protein [Source:MGI Symbol;Acc:MGI:2444888]	-
ENSMUSG00000039542	573.473	473.864	611.089	320.885	193.456	174.854	552.809	229.732	1.26724	2.73945e-07	8.15913e-06	Ncam1	9	49502136	49798925	-	8664	protein_coding	neural cell adhesion molecule 1 [Source:MGI Symbol;Acc:MGI:97281]	-
ENSMUSG00000026259	530.677	404.031	628.384	258.714	98.5884	120.975	521.031	159.426	1.70946	2.80423e-07	8.34067e-06	Ngef	1	87476834	87573870	-	3905	protein_coding	neuronal guanine nucleotide exchange factor [Source:MGI Symbol;Acc:MGI:1858414]	-
ENSMUSG00000005268	1596.31	4010.39	3094.84	6026.63	8360.48	9662.72	2900.51	8016.61	-1.46659	2.92008e-07	8.66158e-06	Prlr	15	10177238	10349180	+	15339	protein_coding	prolactin receptor [Source:MGI Symbol;Acc:MGI:97763]	-
ENSMUSG00000094694	72.7541	55.8661	83.5924	19.0526	6.51055	16.2655	70.7375	13.9429	2.3512	3.12468e-07	9.25587e-06	Ighv1-9	12	114583569	114584002	-	351	IG_V_gene	immunoglobulin heavy variable V1-9 [Source:MGI Symbol;Acc:MGI:4439621]	-
ENSMUSG00000021573	343.442	246.409	243.091	136.376	78.1266	110.809	277.647	108.437	1.35733	3.13074e-07	9.26121e-06	Tppp	13	74009407	74035753	+	5102	protein_coding	tubulin polymerization promoting protein [Source:MGI Symbol;Acc:MGI:1920198]	-
ENSMUSG00000036641	60.9851	71.8278	79.7491	23.0636	16.7414	14.2323	70.854	18.0125	1.97748	3.14008e-07	9.27622e-06	Ccdc148	2	58821070	59160683	-	9929	protein_coding	coiled-coil domain containing 148 [Source:MGI Symbol;Acc:MGI:3039583]	-
ENSMUSG00000042064	156.207	52.8733	123.947	25.0692	2.79024	6.09956	111.009	11.3197	3.29953	3.17319e-07	9.34869e-06	Myo3b	2	70039126	70429198	+	7039	protein_coding	myosin IIIB [Source:MGI Symbol;Acc:MGI:2448580]	-
ENSMUSG00000037166	471.832	419.993	321.879	973.686	767.315	706.533	404.568	815.845	-1.01266	3.2743e-07	9.63351e-06	Ppp1r14a	7	29289308	29293801	+	1367	protein_coding	protein phosphatase 1, regulatory inhibitor subunit 14A [Source:MGI Symbol;Acc:MGI:1931139]	-
ENSMUSG00000105852	59.9151	78.8111	99.9266	23.0636	4.6504	8.13275	79.5509	11.9489	2.7427	3.37882e-07	9.92763e-06	Gm42890	3	105959503	105984600	+	3192	processed_transcript	predicted gene 42890 [Source:MGI Symbol;Acc:MGI:5663027]	-
ENSMUSG00000028020	170.116	90.7824	123.947	37.1024	36.2731	45.7467	128.282	39.7074	1.69169	3.43339e-07	1.00608e-05	Glrb	3	80843599	80913660	-	4655	protein_coding	glycine receptor, beta subunit [Source:MGI Symbol;Acc:MGI:95751]	-
ENSMUSG00000025491	2110.94	937.752	1180.86	663.831	345.059	405.621	1409.85	471.504	1.58025	3.76118e-07	1.09766e-05	Ifitm1	7	140967221	140969825	+	1094	protein_coding	interferon induced transmembrane protein 1 [Source:MGI Symbol;Acc:MGI:1915963]	-
ENSMUSG00000034245	810.994	592.579	783.078	403.112	268.793	382.239	728.884	351.381	1.05333	3.76608e-07	1.09766e-05	Hdac11	6	91156665	91174692	+	3849	protein_coding	histone deacetylase 11 [Source:MGI Symbol;Acc:MGI:2385252]	-
ENSMUSG00000076545	148.718	21.9474	73.0233	6.0166	10.2309	7.11616	81.2295	7.78787	3.37729	3.84072e-07	1.11792e-05	Igkv4-72	6	69226854	69227433	-	402	IG_V_gene	immunoglobulin kappa chain variable 4-72 [Source:MGI Symbol;Acc:MGI:2686345]	-
ENSMUSG00000020218	124.11	13.9665	34.59	0	0	3.04978	57.5555	1.01659	5.85563	3.91045e-07	1.13669e-05	Wif1	10	121033960	121100650	+	2427	protein_coding	Wnt inhibitory factor 1 [Source:MGI Symbol;Acc:MGI:1344332]	-
ENSMUSG00000004655	3219.37	1684.96	2319.45	1222.37	1058.43	1069.46	2407.93	1116.75	1.10837	3.97479e-07	1.15386e-05	Aqp1	6	55336432	55348555	+	2627	protein_coding	aquaporin 1 [Source:MGI Symbol;Acc:MGI:103201]	-
novel.58	11.769	29.9283	29.7858	0	0	0	23.8277	0	7.04508	4.02911e-07	1.16675e-05	-	11	7404925	7429303	+	639	-	- && - && -	-
ENSMUSG00000033731	35.3071	42.8972	50.9241	4.01107	0	7.11616	43.0428	3.70907	3.56154	4.07759e-07	1.17898e-05	3300002A11Rik	12	99341154	99361827	+	726	antisense	RIKEN cDNA 3300002A11 gene [Source:MGI Symbol;Acc:MGI:1919073]	-
ENSMUSG00000028871	498.58	368.118	454.474	229.634	168.344	238.9	440.39	212.292	1.05361	4.13048e-07	1.19269e-05	Rspo1	4	124986430	125009099	+	1938	protein_coding	R-spondin 1 [Source:MGI Symbol;Acc:MGI:2183426]	-
ENSMUSG00000007097	1801.73	1626.1	1656.48	596.646	415.745	996.262	1694.77	669.551	1.34028	4.21047e-07	1.21257e-05	Atp1a2	1	172271709	172298064	-	7038	protein_coding	ATPase, Na+/K+ transporting, alpha 2 polypeptide [Source:MGI Symbol;Acc:MGI:88106]	-
ENSMUSG00000029811	174.396	181.565	287.289	17.047	79.0567	26.4314	214.417	40.8451	2.38754	4.27795e-07	1.23038e-05	Aoc1	6	48872896	48909188	+	3256	protein_coding	amine oxidase, copper-containing 1 [Source:MGI Symbol;Acc:MGI:1923757]	-
ENSMUSG00000038112	146.578	60.8541	102.809	26.0719	27.9024	19.3153	103.414	24.4299	2.07848	4.3152e-07	1.23945e-05	AW551984	9	39587396	39604403	-	6082	protein_coding	expressed sequence AW551984 [Source:MGI Symbol;Acc:MGI:2143322]	-
ENSMUSG00000055368	134.809	15.9617	24.0208	2.00553	0.930079	3.04978	58.2639	1.99513	4.8783	4.33296e-07	1.24292e-05	Slc6a2	8	92960079	93001667	+	6290	protein_coding	solute carrier family 6 (neurotransmitter transporter, noradrenalin), member 2 [Source:MGI Symbol;Acc:MGI:1270850]	-
ENSMUSG00000096490	98.432	62.8493	98.0049	6.0166	3.72032	24.3983	86.4288	11.3784	2.93494	4.46083e-07	1.27791e-05	Igkv10-94	6	68704508	68704978	-	347	IG_V_gene	immunoglobulin kappa variable 10-94 [Source:MGI Symbol;Acc:MGI:3646140]	-
ENSMUSG00000041237	72.7541	56.8637	82.6316	14.0387	3.72032	18.2987	70.7498	12.0192	2.56818	4.4856e-07	1.28332e-05	Pklr	3	89136142	89146784	+	3236	protein_coding	pyruvate kinase liver and red blood cell [Source:MGI Symbol;Acc:MGI:97604]	-
ENSMUSG00000068373	110.201	146.648	202.736	55.1522	22.3219	13.2157	153.195	30.2299	2.3431	4.705e-07	1.34432e-05	D430041D05Rik	2	104143073	104411013	-	16639	protein_coding	RIKEN cDNA D430041D05 gene [Source:MGI Symbol;Acc:MGI:2181743]	-
ENSMUSG00000059743	44.9364	70.8302	53.8066	120.332	211.128	168.755	56.5244	166.738	-1.56006	4.88309e-07	1.39155e-05	Fdps	3	89093588	89101959	-	4208	protein_coding	farnesyl diphosphate synthetase [Source:MGI Symbol;Acc:MGI:104888]	-
ENSMUSG00000066975	3.20974	3.99043	7.68666	131.362	32.5528	29.4812	4.96228	64.4655	-3.68961	4.90982e-07	1.39734e-05	Cryba4	5	112246493	112252518	-	838	protein_coding	crystallin, beta A4 [Source:MGI Symbol;Acc:MGI:102716]	-
ENSMUSG00000023387	25.6779	23.9426	15.3733	0	0	0	21.6646	0	6.90416	4.93271e-07	1.40202e-05	Kcnk16	14	20261376	20269199	-	2377	protein_coding	potassium channel, subfamily K, member 16 [Source:MGI Symbol;Acc:MGI:1921821]	-
ENSMUSG00000117964	42.7965	51.8756	57.6499	13.036	8.37071	5.08297	50.774	8.82988	2.52431	5.03581e-07	1.42879e-05	Gm36043	19	29373417	29384471	-	4725	antisense	predicted gene, 36043 [Source:MGI Symbol;Acc:MGI:5595202]	-
ENSMUSG00000073208	38.5169	22.945	36.5116	3.0083	0.930079	0	32.6578	1.31279	4.63942	5.04001e-07	1.42879e-05	Speer4c	5	15709501	15714271	-	1194	protein_coding	spermatogenesis associated glutamate (E)-rich protein 4C [Source:MGI Symbol;Acc:MGI:1914023]	-
ENSMUSG00000027048	26.7478	28.9306	40.355	0	1.86016	3.04978	32.0111	1.63665	4.29155	5.27716e-07	1.49213e-05	Abcb11	2	69238282	69342616	-	5146	protein_coding	ATP-binding cassette, sub-family B (MDR/TAP), member 11 [Source:MGI Symbol;Acc:MGI:1351619]	-
ENSMUSG00000035615	74.8939	136.672	122.026	34.0941	34.4129	16.2655	111.197	28.2575	1.97464	5.38672e-07	1.52114e-05	Frmpd1	4	45184875	45285936	+	5324	protein_coding	FERM and PDZ domain containing 1 [Source:MGI Symbol;Acc:MGI:2446274]	-
ENSMUSG00000024998	732.891	681.367	887.809	474.309	288.325	290.746	767.355	351.126	1.12845	5.83563e-07	1.64577e-05	Plce1	19	38481109	38785030	+	15998	protein_coding	phospholipase C, epsilon 1 [Source:MGI Symbol;Acc:MGI:1921305]	-
ENSMUSG00000052920	586.312	402.036	488.103	281.777	171.135	163.672	492.151	205.528	1.25992	5.85395e-07	1.64667e-05	Prkg1	19	30564489	31765033	-	11036	protein_coding	protein kinase, cGMP-dependent, type I [Source:MGI Symbol;Acc:MGI:108174]	-
ENSMUSG00000006411	138.019	132.682	212.344	60.166	17.6715	39.6472	161.015	39.1615	2.04409	6.01977e-07	1.68895e-05	Nectin4	1	171370099	171388598	+	3746	protein_coding	nectin cell adhesion molecule 4 [Source:MGI Symbol;Acc:MGI:1918990]	-
ENSMUSG00000032514	487.88	533.721	846.493	32.0885	1.86016	32.531	622.698	22.1599	4.81483	6.1772e-07	1.72866e-05	Ttc21a	9	119937606	119967793	+	5388	protein_coding	tetratricopeptide repeat domain 21A [Source:MGI Symbol;Acc:MGI:1921302]	-
ENSMUSG00000025934	399.078	430.967	340.135	206.57	96.7282	158.589	390.06	153.962	1.34255	6.32889e-07	1.76884e-05	Gsta3	1	21240589	21265661	+	4344	protein_coding	glutathione S-transferase, alpha 3 [Source:MGI Symbol;Acc:MGI:95856]	-
ENSMUSG00000034382	166.906	125.699	201.775	70.1936	64.1755	57.9458	164.793	64.105	1.36241	6.45125e-07	1.79872e-05	AI661453	17	47436615	47470638	+	5056	protein_coding	expressed sequence AI661453 [Source:MGI Symbol;Acc:MGI:2146908]	-
ENSMUSG00000015085	186.165	129.689	141.242	55.1522	33.4828	65.062	152.365	51.2323	1.575	6.46431e-07	1.79976e-05	Entpd2	2	25395874	25401321	+	2128	protein_coding	ectonucleoside triphosphate diphosphohydrolase 2 [Source:MGI Symbol;Acc:MGI:1096863]	-
ENSMUSG00000033805	59.9151	47.8852	63.4149	15.0415	2.79024	3.04978	57.0718	6.9605	3.04321	6.5484e-07	1.81722e-05	Ephx4	5	107402736	107430035	+	1646	protein_coding	epoxide hydrolase 4 [Source:MGI Symbol;Acc:MGI:2686228]	-
ENSMUSG00000026894	40.6567	42.8972	56.6891	8.02213	1.86016	9.14934	46.7477	6.34388	2.89681	6.55973e-07	1.81722e-05	Morn5	2	36049458	36079718	+	714	protein_coding	MORN repeat containing 5 [Source:MGI Symbol;Acc:MGI:1922745]	-
ENSMUSG00000090451	34.2372	21.9474	60.5324	4.01107	0	0	38.9057	1.33702	4.88524	6.61776e-07	1.83077e-05	Gm6133	18	78349754	78350701	+	948	protein_coding	predicted gene 6133 [Source:MGI Symbol;Acc:MGI:3647029]	-
ENSMUSG00000041845	116.621	148.644	155.655	237.656	365.521	346.658	140.306	316.612	-1.17322	6.88153e-07	1.90133e-05	Rhod	19	4425459	4439432	-	1714	protein_coding	ras homolog family member D [Source:MGI Symbol;Acc:MGI:108446]	-
ENSMUSG00000027238	563.844	1322.83	909.908	3348.24	2524.23	1792.25	932.194	2554.91	-1.45435	7.35386e-07	2.02669e-05	Frmd5	2	121545529	121807087	-	7546	protein_coding	FERM domain containing 5 [Source:MGI Symbol;Acc:MGI:2442557]	-
ENSMUSG00000022615	111.271	85.7943	99.9266	27.0747	35.343	38.6306	98.9973	33.6828	1.55441	7.40722e-07	2.03881e-05	Tymp	15	89371931	89377039	-	2037	protein_coding	thymidine phosphorylase [Source:MGI Symbol;Acc:MGI:1920212]	-
ENSMUSG00000050493	60.9851	60.8541	86.4749	172.476	214.848	145.373	69.438	177.566	-1.35342	7.49788e-07	2.06116e-05	Fam167b	4	129576815	129578549	-	959	protein_coding	family with sequence similarity 167, member B [Source:MGI Symbol;Acc:MGI:2668032]	-
ENSMUSG00000021751	164.767	176.577	265.19	12.0332	0	6.09956	202.178	6.04425	5.07102	7.52328e-07	2.06553e-05	Acox2	14	8225511	8259353	-	3703	protein_coding	acyl-Coenzyme A oxidase 2, branched chain [Source:MGI Symbol;Acc:MGI:1934852]	-
ENSMUSG00000003948	1279.62	802.077	1323.07	610.685	527.355	388.339	1134.92	508.793	1.15727	7.69301e-07	2.10947e-05	Mmd	11	90249456	90278589	+	3581	protein_coding	monocyte to macrophage differentiation-associated [Source:MGI Symbol;Acc:MGI:1914718]	-
ENSMUSG00000029603	352.001	297.287	409.315	132.365	157.183	201.286	352.868	163.611	1.10956	7.7083e-07	2.11101e-05	Dtx1	5	120680202	120711927	-	5270	protein_coding	deltex 1, E3 ubiquitin ligase [Source:MGI Symbol;Acc:MGI:1352744]	-
ENSMUSG00000052353	193.654	284.318	277.681	2010.55	1173.76	6207.32	251.884	3130.54	-3.63546	7.79336e-07	2.13162e-05	Cemip	7	83932857	84086502	-	12232	protein_coding	cell migration inducing protein, hyaluronan binding [Source:MGI Symbol;Acc:MGI:2443629]	-
ENSMUSG00000095079	16118.2	5270.37	7197.6	1598.41	1313.27	1843.08	9528.73	1584.92	2.58788	8.05477e-07	2.19885e-05	Igha	12	113254830	113260236	-	2668	IG_C_gene	immunoglobulin heavy constant alpha [Source:MGI Symbol;Acc:MGI:96444]	-
ENSMUSG00000102420	23.5381	35.9139	33.6291	1.00277	0	0	31.027	0.334255	6.46321	8.05935e-07	2.19885e-05	Gm37464	3	75022396	75024615	-	2220	TEC	predicted gene, 37464 [Source:MGI Symbol;Acc:MGI:5610692]	-
ENSMUSG00000020788	1124.48	638.469	834.003	434.198	436.207	361.907	865.65	410.771	1.07486	8.16464e-07	2.22479e-05	Atp2a3	11	72961169	72993044	+	5281	protein_coding	ATPase, Ca++ transporting, ubiquitous [Source:MGI Symbol;Acc:MGI:1194503]	-
ENSMUSG00000032121	432.245	353.153	575.539	235.65	213.918	193.153	453.646	214.24	1.08268	8.28825e-07	2.25535e-05	Tmem218	9	37208223	37224700	+	2619	protein_coding	transmembrane protein 218 [Source:MGI Symbol;Acc:MGI:1913529]	-
ENSMUSG00000074591	24.608	29.9283	52.8458	1.00277	0.930079	0	35.794	0.644282	5.77839	8.2975e-07	2.25535e-05	Ankub1	3	57657393	57692799	-	4231	protein_coding	ankrin repeat and ubiquitin domain containing 1 [Source:MGI Symbol;Acc:MGI:2685256]	-
ENSMUSG00000076695	125.18	81.8039	44.1983	8.02213	6.51055	22.3651	83.7273	12.2992	2.77241	8.38578e-07	2.2765e-05	Ighv1-18	12	114682632	114683065	-	351	IG_V_gene	immunoglobulin heavy variable V1-18 [Source:MGI Symbol;Acc:MGI:4439780]	-
ENSMUSG00000047935	57.7753	18.9546	40.355	2.00553	0	0	39.0283	0.668511	5.89178	8.40391e-07	2.27858e-05	Sox1ot	8	12385771	12436768	+	7420	sense_overlapping	Sox1 overlapping transcript [Source:MGI Symbol;Acc:MGI:3645522]	-
ENSMUSG00000064202	69.5444	61.8517	98.0049	26.0719	16.7414	15.2489	76.467	19.3541	1.98458	8.46816e-07	2.29314e-05	4430402I18Rik	19	28893042	28967800	-	5420	protein_coding	RIKEN cDNA 4430402I18 gene [Source:MGI Symbol;Acc:MGI:1918036]	-
ENSMUSG00000029368	169.046	30.9259	390.098	2.00553	0	0	196.69	0.668511	8.21688	9.07179e-07	2.44142e-05	Alb	5	90460897	90476602	+	2342	protein_coding	albumin [Source:MGI Symbol;Acc:MGI:87991]	-
ENSMUSG00000096474	10.6991	9.97609	8.64749	66.1826	42.7836	42.6969	9.77424	50.5544	-2.37268	9.63223e-07	2.58586e-05	Gm5561	1	179520378	179520857	-	480	processed_pseudogene	predicted gene 5561 [Source:MGI Symbol;Acc:MGI:3804971]	-
ENSMUSG00000058159	39.5868	44.8924	77.8274	13.036	4.6504	7.11616	54.1022	8.2675	2.71853	9.65736e-07	2.58941e-05	T2	17	8355992	8423513	+	2862	protein_coding	brachyury 2 [Source:MGI Symbol;Acc:MGI:104658]	-
ENSMUSG00000024552	18.1885	61.8517	43.2375	5.01383	1.86016	0	41.0926	2.29133	4.16632	9.85093e-07	2.63806e-05	Slc14a2	18	78146148	78596942	-	5171	protein_coding	solute carrier family 14 (urea transporter), member 2 [Source:MGI Symbol;Acc:MGI:1351653]	-
ENSMUSG00000103527	18.1885	9.97609	10.5692	49.1356	53.9446	84.3773	12.9113	62.4858	-2.28113	9.96151e-07	2.66113e-05	Gm37261	3	51672801	51673901	+	1101	TEC	predicted gene, 37261 [Source:MGI Symbol;Acc:MGI:5610489]	-
ENSMUSG00000027901	256.779	291.302	261.346	142.393	86.4974	135.207	269.809	121.366	1.1548	1.03459e-06	2.75704e-05	Dennd2d	3	106482405	106503030	+	6868	protein_coding	DENN/MADD domain containing 2D [Source:MGI Symbol;Acc:MGI:2181193]	-
ENSMUSG00000026255	497.51	998.606	779.235	1667.6	1985.72	1451.7	758.45	1701.67	-1.16553	1.04567e-06	2.78316e-05	Efhd1	1	87264363	87310839	+	2125	protein_coding	EF hand domain containing 1 [Source:MGI Symbol;Acc:MGI:1921607]	-
ENSMUSG00000050994	301.716	329.211	449.67	26.0719	0.930079	12.1991	360.199	13.067	4.7882	1.07245e-06	2.85097e-05	Adgb	10	10335703	10472326	-	6192	protein_coding	androglobin [Source:MGI Symbol;Acc:MGI:3605549]	-
ENSMUSG00000037579	215.053	204.51	214.266	84.2324	77.1966	120.975	211.276	94.1345	1.16826	1.08548e-06	2.88208e-05	Kcnh3	15	99224861	99242817	+	5756	protein_coding	potassium voltage-gated channel, subfamily H (eag-related), member 3 [Source:MGI Symbol;Acc:MGI:1341723]	-
ENSMUSG00000046056	138.019	106.744	104.731	209.578	270.653	375.123	116.498	285.118	-1.29229	1.11688e-06	2.96183e-05	Sbsn	7	30751471	30756134	+	3625	protein_coding	suprabasin [Source:MGI Symbol;Acc:MGI:2446326]	-
ENSMUSG00000024107	1070.98	3256.19	2514.5	7819.57	11088.4	13387.5	2280.56	10765.2	-2.23885	1.12011e-06	2.9668e-05	Lhcgr	17	88716481	88791990	-	7645	protein_coding	luteinizing hormone/choriogonadotropin receptor [Source:MGI Symbol;Acc:MGI:96783]	-
ENSMUSG00000035860	421.546	555.668	644.719	39.1079	1.86016	22.3651	540.644	21.111	4.68086	1.12981e-06	2.98366e-05	Cdhr3	12	33033796	33092875	-	4569	protein_coding	cadherin-related family member 3 [Source:MGI Symbol;Acc:MGI:1916014]	-
ENSMUSG00000081855	115.551	98.7632	129.712	306.847	213.918	233.817	114.675	251.527	-1.1322	1.13059e-06	2.98366e-05	Rpl17-ps5	5	22612628	22613182	-	555	processed_pseudogene	ribosomal protein L17, pseudogene 5 [Source:MGI Symbol;Acc:MGI:3704246]	-
novel.21	10.6991	20.9498	20.1775	73.2019	181.365	51.8463	17.2755	102.138	-2.56128	1.19429e-06	3.129e-05	-	1	101898306	101902872	-	975	-	- && P31789.1 RecName: Full=Envelope glycoprotein; AltName: Full=Env polyprotein; Contains: RecName: Full=Surface protein; Short=SU; Contains: RecName: Full=Transmembrane protein; Short=TM; Flags: Precursor [Mouse Intracisternal A-particle] && -	-
ENSMUSG00000029155	330.603	439.945	575.539	15.0415	0	13.2157	448.696	9.41907	5.57802	1.28558e-06	3.34805e-05	Spata18	5	73651379	73679512	+	2107	protein_coding	spermatogenesis associated 18 [Source:MGI Symbol;Acc:MGI:1920722]	-
ENSMUSG00000075410	75.9638	174.581	134.517	301.833	336.689	353.775	128.354	330.765	-1.36374	1.31591e-06	3.41886e-05	Prcd	11	116653534	116668389	+	1534	protein_coding	photoreceptor disc component [Source:MGI Symbol;Acc:MGI:3649529]	-
ENSMUSG00000046886	196.864	194.534	258.464	10.0277	0	1.01659	216.621	3.68142	5.88573	1.31995e-06	3.42526e-05	Zfp474	18	52615915	52639830	+	2385	protein_coding	zinc finger protein 474 [Source:MGI Symbol;Acc:MGI:1914008]	zf-C2H2
novel.131	156.207	28.9306	34.59	7.01936	0	6.09956	73.2426	4.37298	4.07856	1.36263e-06	3.52342e-05	-	13	3389611	3393929	+	4319	-	- && P11260.2 RecName: Full=LINE-1 retrotransposable element ORF1 protein; Short=L1ORF1p; AltName: Full=LINE retrotransposable element 1; AltName: Full=LINE1 retrotransposable element 1; AltName: Full=Transposase element L1Md-A101/L1Md-A102/L1Md-A2 && -	-
ENSMUSG00000041986	128.39	138.668	242.13	11.0304	0	5.08297	169.729	5.37113	4.9896	1.40161e-06	3.61563e-05	Elmod1	9	53911457	53975301	-	4434	protein_coding	ELMO/CED-12 domain containing 1 [Source:MGI Symbol;Acc:MGI:3583900]	-
ENSMUSG00000086254	9.62922	17.957	39.3941	0	0	0	22.3268	0	6.95186	1.40462e-06	3.6191e-05	3100003L05Rik	7	124625670	124708935	-	664	lincRNA	RIKEN cDNA 3100003L05 gene [Source:MGI Symbol;Acc:MGI:1920326]	-
ENSMUSG00000036885	231.101	144.653	220.991	96.2656	61.3852	48.7965	198.915	68.8158	1.53143	1.42618e-06	3.67031e-05	Arhgef26	3	62338344	62462221	+	10116	protein_coding	Rho guanine nucleotide exchange factor (GEF) 26 [Source:MGI Symbol;Acc:MGI:1918053]	-
ENSMUSG00000097354	105.921	85.7943	125.869	42.1162	37.2032	34.5642	105.862	37.9612	1.48015	1.48711e-06	3.81359e-05	2310001H17Rik	6	129208412	129238725	-	7241	lincRNA	RIKEN cDNA 2310001H17 gene [Source:MGI Symbol;Acc:MGI:1923682]	-
ENSMUSG00000039099	72.7541	98.7632	114.339	14.0387	17.6715	37.614	95.2855	23.1081	2.04861	1.49867e-06	3.8387e-05	Wdr93	7	79743163	79785950	+	2285	protein_coding	WD repeat domain 93 [Source:MGI Symbol;Acc:MGI:3646885]	-
ENSMUSG00000063260	31.0275	29.9283	52.8458	5.01383	1.86016	6.09956	37.9338	4.32452	3.14767	1.52574e-06	3.90272e-05	Syt10	15	89782393	89841860	-	1845	protein_coding	synaptotagmin X [Source:MGI Symbol;Acc:MGI:1859546]	-
ENSMUSG00000070348	766.058	682.364	888.77	496.369	301.346	358.858	779.064	385.524	1.01561	1.52725e-06	3.90272e-05	Ccnd1	7	144929931	144939925	-	4709	protein_coding	cyclin D1 [Source:MGI Symbol;Acc:MGI:88313]	-
ENSMUSG00000040181	580.963	474.862	334.37	173.479	124.631	242.966	463.398	180.358	1.36208	1.53084e-06	3.90731e-05	Fmo1	1	162829561	162866610	-	6304	protein_coding	flavin containing monooxygenase 1 [Source:MGI Symbol;Acc:MGI:1310002]	-
ENSMUSG00000026077	130.529	114.725	135.477	53.1466	53.9446	55.9127	126.911	54.3346	1.22407	1.54961e-06	3.9506e-05	Npas2	1	39193731	39363236	+	4791	protein_coding	neuronal PAS domain protein 2 [Source:MGI Symbol;Acc:MGI:109232]	bHLH
ENSMUSG00000022490	173.326	119.713	109.535	31.0858	1.86016	24.3983	134.191	19.1147	2.81764	1.55194e-06	3.9519e-05	Ppp1r1a	15	103530279	103538003	-	1306	protein_coding	protein phosphatase 1, regulatory inhibitor subunit 1A [Source:MGI Symbol;Acc:MGI:1889595]	-
ENSMUSG00000028965	8.55931	5.98565	1.92166	167.462	834.281	41.6803	5.48887	347.808	-5.99045	1.56096e-06	3.97024e-05	Tnfrsf9	4	150914562	150946102	+	2722	protein_coding	tumor necrosis factor receptor superfamily, member 9 [Source:MGI Symbol;Acc:MGI:1101059]	-
ENSMUSG00000029596	169.046	295.292	177.754	446.231	475.27	473.733	214.031	465.078	-1.1192	1.64674e-06	4.1641e-05	Sdsl	5	120458186	120472810	-	1497	protein_coding	serine dehydratase-like [Source:MGI Symbol;Acc:MGI:2182607]	-
ENSMUSG00000038721	252.5	180.567	253.66	121.335	62.3153	70.145	228.909	84.5983	1.43736	1.69764e-06	4.28285e-05	Hoxb7	11	96286623	96290162	+	1544	protein_coding	homeobox B7 [Source:MGI Symbol;Acc:MGI:96188]	Homeobox
ENSMUSG00000030972	38.5169	51.8756	24.0208	2.00553	4.6504	6.09956	38.1378	4.25183	3.16391	1.76173e-06	4.42404e-05	Acsm5	7	119519463	119545551	+	3799	protein_coding	acyl-CoA synthetase medium-chain family member 5 [Source:MGI Symbol;Acc:MGI:2444086]	-
ENSMUSG00000027870	486.811	1396.65	985.814	2908.02	2072.22	2848.5	956.426	2609.58	-1.44777	1.76441e-06	4.42566e-05	Hao2	3	98874521	98893239	-	2049	protein_coding	hydroxyacid oxidase 2 [Source:MGI Symbol;Acc:MGI:96012]	-
ENSMUSG00000031841	254.639	247.407	206.579	112.31	133.001	95.5598	236.208	113.624	1.0535	1.77035e-06	4.43546e-05	Cdh13	8	118283733	119324921	+	11233	protein_coding	cadherin 13 [Source:MGI Symbol;Acc:MGI:99551]	-
ENSMUSG00000069171	243.94	197.526	274.798	124.343	114.4	111.825	238.755	116.856	1.03117	1.7841e-06	4.46475e-05	Nr2f1	13	78188973	78199757	-	5093	protein_coding	nuclear receptor subfamily 2, group F, member 1 [Source:MGI Symbol;Acc:MGI:1352451]	RXR-like
ENSMUSG00000117399	19.2584	11.9713	19.2166	66.1826	56.7348	66.0786	16.8155	62.9987	-1.9059	1.79182e-06	4.47893e-05	Gm19689	17	83033594	83078426	-	2930	processed_transcript	predicted gene, 19689 [Source:MGI Symbol;Acc:MGI:5011874]	-
ENSMUSG00000030321	79.1736	97.7656	137.399	41.1134	27.9024	29.4812	104.779	32.8323	1.67728	1.84045e-06	4.58996e-05	Efcab12	6	115810729	115838412	-	2663	protein_coding	EF-hand calcium binding domain 12 [Source:MGI Symbol;Acc:MGI:2681834]	-
novel.299	0	0	0	4.01107	35.343	39.6472	0	26.3337	-7.14989	1.88931e-06	4.70641e-05	-	2	118491138	118495533	+	919	-	- && - && -	-
ENSMUSG00000022512	677.255	591.582	970.441	432.192	249.261	270.414	746.426	317.289	1.23486	1.89395e-06	4.71258e-05	Cldn1	16	26356642	26371841	-	4841	protein_coding	claudin 1 [Source:MGI Symbol;Acc:MGI:1276109]	-
ENSMUSG00000021791	29.9576	27.933	34.59	0	0	2.03319	30.8269	0.677729	5.55167	1.91055e-06	4.74846e-05	Dydc2	14	41049117	41069208	-	818	protein_coding	DPY30 domain containing 2 [Source:MGI Symbol;Acc:MGI:1918450]	-
ENSMUSG00000028108	823.833	774.144	663.935	1413.9	3226.44	1354.1	753.971	1998.15	-1.40639	1.92826e-06	4.78155e-05	Ecm1	3	95734147	95739569	-	2521	protein_coding	extracellular matrix protein 1 [Source:MGI Symbol;Acc:MGI:103060]	-
ENSMUSG00000086043	89.8727	98.7632	99.9266	225.622	212.058	167.738	96.1875	201.806	-1.06869	1.96731e-06	4.86731e-05	Gm12473	4	43631539	43641533	-	579	antisense	predicted gene 12473 [Source:MGI Symbol;Acc:MGI:3652337]	-
ENSMUSG00000033590	697.583	436.953	488.103	249.689	302.276	221.617	540.88	257.861	1.06737	1.98014e-06	4.89347e-05	Myo5c	9	75232020	75305451	+	9697	protein_coding	myosin VC [Source:MGI Symbol;Acc:MGI:2442485]	-
ENSMUSG00000020229	14.9788	30.9259	23.06	62.1715	105.099	90.4768	22.9882	85.9158	-1.89896	2.03106e-06	5.01363e-05	Slc5a4a	10	76147451	76189265	+	2055	protein_coding	solute carrier family 5, member 4a [Source:MGI Symbol;Acc:MGI:1927848]	-
ENSMUSG00000029375	70.6143	5.98565	11.53	0	0	0	29.3766	0	7.34215	2.06583e-06	5.09368e-05	Cxcl15	5	90794534	90803067	+	2127	protein_coding	chemokine (C-X-C motif) ligand 15 [Source:MGI Symbol;Acc:MGI:1339941]	-
ENSMUSG00000035864	232.171	291.302	336.291	99.2739	122.77	159.605	286.588	127.217	1.17299	2.08323e-06	5.13077e-05	Syt1	10	108497650	109010982	-	8338	protein_coding	synaptotagmin I [Source:MGI Symbol;Acc:MGI:99667]	-
ENSMUSG00000061517	33.1673	19.9522	29.7858	1.00277	0	0	27.6351	0.334255	6.29423	2.08934e-06	5.14002e-05	Sox21	14	118233232	118237030	-	3799	protein_coding	SRY (sex determining region Y)-box 21 [Source:MGI Symbol;Acc:MGI:2654070]	HMG
ENSMUSG00000095612	49.216	39.9043	118.182	4.01107	1.86016	15.2489	69.1009	7.04004	3.30788	2.09412e-06	5.14324e-05	Ighv5-4	12	113597446	113597977	-	425	IG_V_gene	immunoglobulin heavy variable 5-4 [Source:MGI Symbol;Acc:MGI:4439895]	-
ENSMUSG00000094124	24.608	40.9019	80.7099	2.00553	2.79024	9.14934	48.74	4.64837	3.40198	2.09741e-06	5.14324e-05	Ighv1-74	12	115802648	115803080	-	351	IG_V_gene	immunoglobulin heavy variable V1-74 [Source:MGI Symbol;Acc:MGI:4439634]	-
ENSMUSG00000028845	77.0337	60.8541	91.2791	27.0747	17.6715	22.3651	76.389	22.3704	1.77513	2.09774e-06	5.14324e-05	Tekt2	4	126322121	126325688	-	1900	protein_coding	tektin 2 [Source:MGI Symbol;Acc:MGI:1346335]	-
ENSMUSG00000110427	38.5169	48.8828	39.3941	10.0277	3.72032	1.01659	42.2646	4.92152	3.10429	2.12826e-06	5.20634e-05	4933406B17Rik	8	95496430	95503718	+	4333	lincRNA	RIKEN cDNA 4933406B17 gene [Source:MGI Symbol;Acc:MGI:1918290]	-
ENSMUSG00000030935	100.572	201.517	84.5533	25.0692	21.3918	45.7467	128.881	30.7359	2.07116	2.14854e-06	5.25007e-05	Acsm3	7	119760923	119787513	+	4936	protein_coding	acyl-CoA synthetase medium-chain family member 3 [Source:MGI Symbol;Acc:MGI:99538]	-
ENSMUSG00000034762	10.6991	9.97609	13.4517	54.1494	85.5673	36.5974	11.3756	58.7713	-2.36918	2.19163e-06	5.33739e-05	Glis1	4	107434591	107635061	+	3645	protein_coding	GLIS family zinc finger 1 [Source:MGI Symbol;Acc:MGI:2386723]	zf-C2H2
ENSMUSG00000059562	19.2584	22.945	52.8458	2.00553	0.930079	0	31.6831	0.978537	5.01578	2.24382e-06	5.44621e-05	Ccdc154	17	25162461	25171913	+	2635	protein_coding	coiled-coil domain containing 154 [Source:MGI Symbol;Acc:MGI:2685163]	-
ENSMUSG00000023966	218.262	185.555	230.6	114.315	104.169	81.3275	211.472	99.9372	1.08077	2.36046e-06	5.70387e-05	Rsph9	17	46122035	46144216	-	1602	protein_coding	radial spoke head 9 homolog (Chlamydomonas) [Source:MGI Symbol;Acc:MGI:1922814]	-
ENSMUSG00000098132	246.08	141.66	187.362	31.0858	49.2942	87.4271	191.701	55.9357	1.77776	2.39185e-06	5.76693e-05	Rassf10	7	112953962	112957457	+	3496	protein_coding	Ras association (RalGDS/AF-6) domain family (N-terminal) member 10 [Source:MGI Symbol;Acc:MGI:1925998]	-
ENSMUSG00000027605	1740.75	1320.83	1587.3	291.805	811.959	648.587	1549.63	584.117	1.40721	2.44263e-06	5.88286e-05	Acss2	2	155517948	155585724	+	10163	protein_coding	acyl-CoA synthetase short-chain family member 2 [Source:MGI Symbol;Acc:MGI:1890410]	-
ENSMUSG00000032356	113.411	32.9211	31.7075	9.0249	0	2.03319	59.3465	3.68603	4.02104	2.60021e-06	6.24164e-05	Rasgrf1	9	89909908	90026977	+	11063	protein_coding	RAS protein-specific guanine nucleotide-releasing factor 1 [Source:MGI Symbol;Acc:MGI:99694]	-
ENSMUSG00000066361	945.803	1200.12	1598.83	374.032	532.005	715.682	1248.25	540.573	1.20768	2.71281e-06	6.49047e-05	Serpina3c	12	104146382	104153870	-	2213	protein_coding	serine (or cysteine) peptidase inhibitor, clade A, member 3C [Source:MGI Symbol;Acc:MGI:102848]	-
ENSMUSG00000019866	200.074	182.562	219.07	78.2158	98.5884	109.792	200.569	95.5321	1.07025	2.74262e-06	6.55459e-05	Crybg1	10	43950636	44148853	-	7799	protein_coding	crystallin beta-gamma domain containing 1 [Source:MGI Symbol;Acc:MGI:109544]	-
ENSMUSG00000027359	89.8727	58.8589	64.3758	24.0664	12.091	19.3153	71.0358	18.4909	1.94501	2.75879e-06	6.58456e-05	Slc27a2	2	126552407	126588243	+	3754	protein_coding	solute carrier family 27 (fatty acid transporter), member 2 [Source:MGI Symbol;Acc:MGI:1347099]	-
ENSMUSG00000076934	348.792	195.531	307.466	54.1494	24.1821	118.941	283.93	65.7576	2.1129	2.78693e-06	6.6353e-05	Iglv1	16	19085017	19085500	-	391	IG_V_gene	immunoglobulin lambda variable 1 [Source:MGI Symbol;Acc:MGI:96530]	-
ENSMUSG00000109572	32.0974	42.8972	36.5116	1.00277	0	7.11616	37.1687	2.70631	3.80717	2.78858e-06	6.6353e-05	Cfap99	5	34288600	34327327	+	2123	protein_coding	cilia and flagella associated protein 99 [Source:MGI Symbol;Acc:MGI:5434801]	-
ENSMUSG00000040875	205.423	175.579	255.581	115.318	74.4063	78.2777	212.195	89.3341	1.24961	2.868e-06	6.79353e-05	Osbpl10	9	114978569	115232225	+	5139	protein_coding	oxysterol binding protein-like 10 [Source:MGI Symbol;Acc:MGI:1921736]	-
ENSMUSG00000058207	26.7478	10.9737	17.295	0	0	0	18.3388	0	6.66326	2.97074e-06	7.02268e-05	Serpina3k	12	104338486	104346144	+	2057	protein_coding	serine (or cysteine) peptidase inhibitor, clade A, member 3K [Source:MGI Symbol;Acc:MGI:98377]	-
ENSMUSG00000069324	4.27965	1.99522	1.92166	4.01107	53.9446	144.356	2.73218	67.4373	-4.63526	3.1257e-06	7.381e-05	Gm5096	18	87756286	87758151	+	1866	protein_coding	predicted gene 5096 [Source:MGI Symbol;Acc:MGI:3643681]	-
novel.407	66.3346	35.9139	86.4749	307.849	123.701	240.933	62.9078	224.161	-1.83189	3.27009e-06	7.68859e-05	-	5	119325816	119331155	+	4180	-	- && - && -	-
ENSMUSG00000029223	768.198	839.986	640.875	2005.53	1092.84	1493.38	749.686	1530.58	-1.02967	3.47819e-06	8.14269e-05	Uchl1	5	66676091	66687234	+	1632	protein_coding	ubiquitin carboxy-terminal hydrolase L1 [Source:MGI Symbol;Acc:MGI:103149]	-
ENSMUSG00000029321	109.131	100.758	81.6708	41.1134	23.252	34.5642	97.1868	32.9765	1.56187	3.6365e-06	8.49504e-05	Slc10a6	5	103605711	103629403	-	2124	protein_coding	solute carrier family 10 (sodium/bile acid cotransporter family), member 6 [Source:MGI Symbol;Acc:MGI:1923000]	-
ENSMUSG00000027376	44.9364	40.9019	61.4933	14.0387	5.58047	9.14934	49.1105	9.58952	2.36419	3.69156e-06	8.61443e-05	Prom2	2	127526473	127541467	-	5187	protein_coding	prominin 2 [Source:MGI Symbol;Acc:MGI:2138997]	-
ENSMUSG00000028860	147.648	128.691	156.616	69.1909	56.7348	32.531	144.318	52.8189	1.44894	3.86849e-06	9.00799e-05	Sytl1	4	133253090	133263113	-	2518	protein_coding	synaptotagmin-like 1 [Source:MGI Symbol;Acc:MGI:1933365]	-
ENSMUSG00000054161	31.0275	21.9474	42.2766	4.01107	3.72032	3.04978	31.7505	3.59372	3.14285	3.96215e-06	9.17702e-05	Fam83e	7	45721212	45729492	+	3843	protein_coding	family with sequence similarity 83, member E [Source:MGI Symbol;Acc:MGI:1921063]	-
ENSMUSG00000022900	171.186	130.687	233.482	74.2047	19.5317	18.2987	178.452	37.345	2.25874	3.98163e-06	9.21232e-05	Ildr1	16	36693978	36726804	+	4296	protein_coding	immunoglobulin-like domain containing receptor 1 [Source:MGI Symbol;Acc:MGI:2146574]	-
ENSMUSG00000039934	255.709	227.455	318.036	147.407	78.1266	111.825	267.067	112.453	1.24996	4.03624e-06	9.32878e-05	Gsap	5	21186255	21315132	+	10425	protein_coding	gamma-secretase activating protein [Source:MGI Symbol;Acc:MGI:2442259]	-
ENSMUSG00000094075	54.5656	72.8254	100.887	4.01107	6.51055	24.3983	76.0928	11.64	2.71648	4.15695e-06	9.54818e-05	Ighv1-80	12	115912344	115912776	-	351	IG_V_gene	immunoglobulin heavy variable 1-80 [Source:MGI Symbol;Acc:MGI:4439738]	-
ENSMUSG00000010529	108.061	79.8087	172.95	34.0941	6.51055	29.4812	120.273	23.3619	2.37022	4.29927e-06	9.84266e-05	Gm266	12	111484609	111485823	-	1215	protein_coding	predicted gene 266 [Source:MGI Symbol;Acc:MGI:2685112]	-
ENSMUSG00000078487	23.5381	25.9378	44.1983	1.00277	1.86016	5.08297	31.2247	2.64863	3.57169	4.34072e-06	9.92712e-05	Ankrd65	4	155790439	155799503	+	1322	protein_coding	ankyrin repeat domain 65 [Source:MGI Symbol;Acc:MGI:2685285]	-
ENSMUSG00000078700	130.529	172.586	144.125	441.217	222.289	767.528	149.08	477.011	-1.67717	4.37921e-06	0.000100046	D030028A08Rik	11	96916270	96965060	+	6269	processed_transcript	RIKEN cDNA D030028A08 gene [Source:MGI Symbol;Acc:MGI:2441931]	-
ENSMUSG00000037493	272.828	238.428	254.621	113.313	103.239	157.572	255.292	124.708	1.03495	4.39676e-06	0.000100342	Cib2	9	54544794	54560218	-	1433	protein_coding	calcium and integrin binding family member 2 [Source:MGI Symbol;Acc:MGI:1929293]	-
ENSMUSG00000041782	203.284	110.735	138.36	54.1494	7.44063	16.2655	150.793	25.9518	2.54191	4.40402e-06	0.00010036	Lad1	1	135818598	135833342	+	3400	protein_coding	ladinin [Source:MGI Symbol;Acc:MGI:109343]	-
ENSMUSG00000047671	133.739	146.648	206.579	11.0304	0	9.14934	162.322	6.72659	4.60002	4.40677e-06	0.00010036	Tctex1d4	4	117126794	117128738	+	1111	protein_coding	Tctex1 domain containing 4 [Source:MGI Symbol;Acc:MGI:3045358]	-
novel.169	32.0974	26.9354	16.3342	0	0	1.01659	25.1223	0.338865	6.15548	4.89689e-06	0.000110597	-	13	97292993	97299141	-	1476	-	- && - && -	-
novel.140	139.089	85.7943	118.182	49.1356	19.5317	15.2489	114.355	27.972	2.03275	4.91364e-06	0.00011086	-	13	67884919	67889445	+	4527	-	- && A1Z651.1 RecName: Full=Gag-Pol polyprotein; Short=Pr180gag-pol; Contains: RecName: Full=Matrix protein p15; Short=MA; Contains: RecName: Full=RNA-binding phosphoprotein p12; AltName: Full=pp12; Contains: RecName: Full=Capsid protein p30; Short=CA; Contains: RecName: Full=Nucleocapsid protein p10; Short=NC-pol; Contains: RecName: Full=Protease p14; Short=PR; Contains: RecName: Full=Reverse tr…	RnaseH
ENSMUSG00000087382	29.9576	19.9522	23.06	0	0	1.01659	24.3232	0.338865	6.10958	4.98105e-06	0.000112264	Ctcflos	2	173110818	173133204	+	5098	antisense	CCCTC-binding factor (zinc finger protein)-like, opposite strand [Source:MGI Symbol;Acc:MGI:1921411]	-
ENSMUSG00000076609	12727.7	6089.4	10690.2	1697.68	1082.61	3018.27	9835.77	1932.85	2.34735	4.98646e-06	0.00011227	Igkc	6	70726435	70726966	+	532	IG_C_gene	immunoglobulin kappa constant [Source:MGI Symbol;Acc:MGI:96495]	-
ENSMUSG00000097730	26.7478	16.9593	35.5508	2.00553	1.86016	1.01659	26.4193	1.62743	4.01624	5.21063e-06	0.000116954	Gm26588	6	88716422	88725860	-	4433	antisense	predicted gene, 26588 [Source:MGI Symbol;Acc:MGI:5477082]	-
ENSMUSG00000045314	26.7478	26.9354	32.6683	5.01383	1.86016	2.03319	28.7839	2.96906	3.28525	5.25812e-06	0.000117899	Sowahb	5	93041123	93045022	-	3900	protein_coding	sosondowah ankyrin repeat domain family member B [Source:MGI Symbol;Acc:MGI:1925338]	-
ENSMUSG00000024935	231.101	173.584	318.036	107.296	38.1332	24.3983	240.907	56.6092	2.09043	5.2766e-06	0.000118073	Slc1a1	19	28835049	28913960	+	8257	protein_coding	solute carrier family 1 (neuronal/epithelial high affinity glutamate transporter, system Xag), member 1 [Source:MGI Symbol;Acc:MGI:105083]	-
ENSMUSG00000042988	118.76	131.684	103.77	44.1217	9.30079	31.5144	118.072	28.3123	2.06538	5.30317e-06	0.000118495	Notum	11	120653788	120661175	-	2408	protein_coding	notum palmitoleoyl-protein carboxylesterase [Source:MGI Symbol;Acc:MGI:1924833]	-
ENSMUSG00000045725	203.284	153.632	263.268	92.2545	32.5528	69.1284	206.728	64.6452	1.68008	5.30649e-06	0.000118495	Prr15	6	54325835	54330201	+	3157	protein_coding	proline rich 15 [Source:MGI Symbol;Acc:MGI:1925254]	-
ENSMUSG00000052560	210.773	165.603	247.895	113.313	79.0567	65.062	208.09	85.8104	1.27847	5.55869e-06	0.000123494	Cpne8	15	90487482	90679432	-	4164	protein_coding	copine VIII [Source:MGI Symbol;Acc:MGI:1914121]	-
ENSMUSG00000024388	47.0762	36.9115	90.3183	6.0166	2.79024	15.2489	58.102	8.01858	2.86909	5.56755e-06	0.000123564	Myo7b	18	31959234	32036961	-	6699	protein_coding	myosin VIIB [Source:MGI Symbol;Acc:MGI:107709]	-
ENSMUSG00000040613	733.96	651.438	824.394	474.309	232.52	248.049	736.598	318.292	1.21107	5.58047e-06	0.000123599	Apobec1	6	122577792	122602444	-	2702	protein_coding	apolipoprotein B mRNA editing enzyme, catalytic polypeptide 1 [Source:MGI Symbol;Acc:MGI:103298]	-
ENSMUSG00000081683	317.764	38.9067	89.3574	22.0609	12.091	26.4314	148.676	20.1944	2.88155	5.74045e-06	0.000126884	Fzd10	5	128600844	128604093	+	3250	protein_coding	frizzled class receptor 10 [Source:MGI Symbol;Acc:MGI:2136761]	-
ENSMUSG00000093930	2026.42	3233.25	2739.33	4000.04	5807.41	10037.8	2666.33	6615.1	-1.31083	5.83408e-06	0.000128693	Hmgcs1	13	119690379	119708260	+	4594	protein_coding	3-hydroxy-3-methylglutaryl-Coenzyme A synthase 1 [Source:MGI Symbol;Acc:MGI:107592]	-
ENSMUSG00000107623	11.769	10.9737	29.7858	0	0	0	17.5095	0	6.60076	6.23205e-06	0.000136503	Gm10415	6	126286649	126328686	-	2825	lincRNA	predicted gene 10415 [Source:MGI Symbol;Acc:MGI:3641661]	-
ENSMUSG00000052397	3207.6	2948.93	4011.48	2315.39	1351.4	1349.02	3389.34	1671.94	1.01961	6.2489e-06	0.000136735	Ezr	17	6738041	6782784	-	3290	protein_coding	ezrin [Source:MGI Symbol;Acc:MGI:98931]	-
ENSMUSG00000026413	18.1885	24.9402	40.355	1.00277	0.930079	0	27.8279	0.644282	5.4159	6.32652e-06	0.000138294	Pkp1	1	135871395	135919207	-	5024	protein_coding	plakophilin 1 [Source:MGI Symbol;Acc:MGI:1328359]	-
ENSMUSG00000093896	39.5868	49.8804	34.59	2.00553	2.79024	11.1825	41.3524	5.3261	2.96831	6.34409e-06	0.000138539	Ighv1-76	12	115847881	115848331	-	368	IG_V_gene	immunoglobulin heavy variable 1-76 [Source:MGI Symbol;Acc:MGI:4439737]	-
ENSMUSG00000097750	113.411	82.8015	108.574	201.556	186.946	240.933	101.595	209.812	-1.04628	6.3887e-06	0.000139373	Gm4673	7	30956909	30961619	+	4452	antisense	predicted gene 4673 [Source:MGI Symbol;Acc:MGI:3782854]	-
ENSMUSG00000042433	25.6779	31.9235	25.9425	4.01107	0	0	27.848	1.33702	4.40224	6.41492e-06	0.000139805	Pih1h3b	X	140062879	140106797	+	1509	protein_coding	PIH1 domain containing 3B [Source:MGI Symbol;Acc:MGI:3607720]	-
ENSMUSG00000022758	280.317	195.531	208.501	97.2683	115.33	117.925	228.116	110.174	1.04859	6.52779e-06	0.000141981	P2rx6	16	17561885	17577800	+	3995	protein_coding	purinergic receptor P2X, ligand-gated ion channel, 6 [Source:MGI Symbol;Acc:MGI:1337113]	-
ENSMUSG00000019124	554.215	560.656	693.721	147.407	27.9024	63.0288	602.864	79.4459	2.92468	6.63211e-06	0.000143962	Scrn1	6	54501173	54566489	-	8613	protein_coding	secernin 1 [Source:MGI Symbol;Acc:MGI:1917188]	-
ENSMUSG00000014725	100.572	31.9235	72.0624	14.0387	0	3.04978	68.1859	5.69617	3.59147	6.65116e-06	0.000144232	Adam28	14	68606027	68655842	-	9184	protein_coding	a disintegrin and metallopeptidase domain 28 [Source:MGI Symbol;Acc:MGI:105988]	-
ENSMUSG00000049112	1060.28	1565.25	1138.59	1684.65	3265.51	3910.84	1254.71	2953.66	-1.23511	6.71899e-06	0.000145413	Oxtr	6	112473683	112489943	-	4790	protein_coding	oxytocin receptor [Source:MGI Symbol;Acc:MGI:109147]	-
ENSMUSG00000020160	1410.15	781.127	1191.43	675.865	400.864	439.169	1127.57	505.299	1.15812	6.84403e-06	0.000147826	Meis1	11	18879817	19018985	-	10532	protein_coding	Meis homeobox 1 [Source:MGI Symbol;Acc:MGI:104717]	Homeobox
ENSMUSG00000084093	32.0974	40.9019	30.7466	105.29	84.6372	86.4105	34.582	92.1127	-1.41279	6.90993e-06	0.000149101	Gm16418	1	166431705	166431875	-	171	processed_pseudogene	predicted pseudogene 16418 [Source:MGI Symbol;Acc:MGI:3644548]	-
ENSMUSG00000039457	652.647	577.615	633.189	380.048	146.022	218.568	621.15	248.213	1.32419	6.94229e-06	0.000149651	Ppl	16	5086291	5132421	-	6893	protein_coding	periplakin [Source:MGI Symbol;Acc:MGI:1194898]	-
ENSMUSG00000026765	147.648	109.737	179.676	65.1798	19.5317	19.3153	145.687	34.6756	2.07324	7.04588e-06	0.000151584	Lypd6b	2	49787688	49948849	+	2604	protein_coding	LY6/PLAUR domain containing 6B [Source:MGI Symbol;Acc:MGI:1919147]	-
ENSMUSG00000105906	423.686	157.622	228.678	58.1605	17.6715	95.5598	269.995	57.1306	2.24282	7.06093e-06	0.000151758	Iglc1	16	19061618	19062071	-	454	IG_C_gene	immunoglobulin lambda constant 1 [Source:MGI Symbol;Acc:MGI:99546]	-
ENSMUSG00000078964	18.1885	29.9283	34.59	0	0	2.03319	27.5689	0.677729	5.3905	7.192e-06	0.00015427	Ces1b	8	93056728	93080017	-	1964	protein_coding	carboxylesterase 1B [Source:MGI Symbol;Acc:MGI:3779470]	-
ENSMUSG00000024526	36.377	53.8709	75.9058	16.0443	2.79024	5.08297	55.3846	7.97249	2.80562	7.35717e-06	0.000157503	Cidea	18	67343604	67367785	+	1115	protein_coding	cell death-inducing DNA fragmentation factor, alpha subunit-like effector A [Source:MGI Symbol;Acc:MGI:1270845]	-
ENSMUSG00000045031	110.201	115.723	129.712	50.1383	50.2243	23.3817	118.545	41.2481	1.5207	7.44889e-06	0.000158923	Cetn4	3	37307749	37312708	-	4032	protein_coding	centrin 4 [Source:MGI Symbol;Acc:MGI:2677454]	-
ENSMUSG00000050556	423.686	393.058	489.064	285.788	177.645	189.086	435.269	217.507	1.00174	7.46712e-06	0.000159058	Kcnb1	2	167095969	167190155	-	11488	protein_coding	potassium voltage gated channel, Shab-related subfamily, member 1 [Source:MGI Symbol;Acc:MGI:96666]	-
ENSMUSG00000079524	19.2584	17.957	46.12	2.00553	0.930079	2.03319	27.7784	1.65627	4.08239	7.51626e-06	0.000159685	Gm15402	6	72699214	72705090	+	670	antisense	predicted gene 15402 [Source:MGI Symbol;Acc:MGI:3707435]	-
ENSMUSG00000061833	49.216	38.9067	42.2766	119.329	101.379	96.5764	43.4665	105.761	-1.28442	7.65599e-06	0.000162304	Gm6311	13	75954136	75955013	+	878	processed_pseudogene	predicted gene 6311 [Source:MGI Symbol;Acc:MGI:3644735]	-
ENSMUSG00000115509	2.13983	5.98565	6.72583	16.0443	151.603	30.4978	4.95043	66.0483	-3.731	7.71767e-06	0.000163452	Gm49012	14	34591092	34605700	+	1558	antisense	predicted gene, 49012 [Source:MGI Symbol;Acc:MGI:6118370]	-
ENSMUSG00000006056	13.9089	37.9091	35.5508	3.0083	0	0	29.1229	1.00277	4.88446	7.95507e-06	0.000168153	Calcoco2	11	96099326	96111964	-	1621	protein_coding	calcium binding and coiled-coil domain 2 [Source:MGI Symbol;Acc:MGI:1343177]	-
ENSMUSG00000042485	333.813	234.438	326.683	166.459	83.7071	127.074	298.311	125.747	1.24775	7.9823e-06	0.000168565	Mustn1	14	30879200	30881610	+	1236	protein_coding	musculoskeletal, embryonic nuclear protein 1 [Source:MGI Symbol;Acc:MGI:1913425]	-
ENSMUSG00000025504	171.186	90.7824	147.968	62.1715	38.1332	29.4812	136.646	43.262	1.65913	8.08313e-06	0.000170364	Eps8l2	7	141338880	141363020	+	5377	protein_coding	EPS8-like 2 [Source:MGI Symbol;Acc:MGI:2138828]	-
ENSMUSG00000105300	57.7753	13.9665	14.4125	1.00277	0	0	28.7181	0.334255	6.34716	8.09819e-06	0.000170516	Gm30613	5	15538002	15605066	-	512	antisense	predicted gene, 30613 [Source:MGI Symbol;Acc:MGI:5589772]	-
ENSMUSG00000026090	601.291	567.639	664.896	134.371	28.8325	28.4646	611.276	63.8893	3.2588	8.21642e-06	0.000172839	2010300C02Rik	1	37611677	37720085	-	5075	protein_coding	RIKEN cDNA 2010300C02 gene [Source:MGI Symbol;Acc:MGI:1919347]	-
ENSMUSG00000020902	1100.94	703.314	879.162	512.414	211.128	368.007	894.472	363.85	1.2982	8.22854e-06	0.000172926	Ntn1	11	68209364	68400823	-	6277	protein_coding	netrin 1 [Source:MGI Symbol;Acc:MGI:105088]	-
ENSMUSG00000042353	7.48939	17.957	24.9816	0	0	0	16.8093	0	6.54231	8.45021e-06	0.000176946	Frem3	8	80611080	80695356	+	6384	protein_coding	Fras1 related extracellular matrix protein 3 [Source:MGI Symbol;Acc:MGI:2685641]	-
ENSMUSG00000067279	230.031	171.589	231.561	105.29	65.1055	106.742	211.06	92.3794	1.19414	8.46044e-06	0.000176946	Ppp1r3c	19	36731731	36736653	-	2725	protein_coding	protein phosphatase 1, regulatory subunit 3C [Source:MGI Symbol;Acc:MGI:1858229]	-
ENSMUSG00000030844	210.773	200.519	185.441	292.808	423.186	554.044	198.911	423.346	-1.08997	8.54424e-06	0.000178527	Rgs10	7	128373621	128418758	-	1711	protein_coding	regulator of G-protein signalling 10 [Source:MGI Symbol;Acc:MGI:1915115]	-
ENSMUSG00000030342	2563.51	1766.76	2408.81	1467.05	690.119	806.159	2246.36	987.775	1.18549	8.58213e-06	0.000179147	Cd9	6	125460266	125494791	-	2044	protein_coding	CD9 antigen [Source:MGI Symbol;Acc:MGI:88348]	-
ENSMUSG00000038408	17.1186	30.9259	32.6683	0	0	3.04978	26.9043	1.01659	4.76587	8.66959e-06	0.000180799	1700018A04Rik	13	31565492	31625792	-	4216	lincRNA	RIKEN cDNA 1700018A04 gene [Source:MGI Symbol;Acc:MGI:1916631]	-
ENSMUSG00000004231	223.612	108.739	220.031	63.1743	7.44063	31.5144	184.127	34.0431	2.43864	8.68426e-06	0.000180932	Pax2	19	44756045	44837871	+	5409	protein_coding	paired box 2 [Source:MGI Symbol;Acc:MGI:97486]	PAX
ENSMUSG00000031824	578.823	614.527	704.29	874.412	2055.47	1368.34	632.547	1432.74	-1.1796	8.72173e-06	0.000181539	6430548M08Rik	8	120114152	120165306	+	6626	protein_coding	RIKEN cDNA 6430548M08 gene [Source:MGI Symbol;Acc:MGI:2443793]	-
ENSMUSG00000106641	28.8877	34.9163	28.825	6.0166	0	1.01659	30.8763	2.3444	3.73897	9.37558e-06	0.000194035	Gm43534	3	96464072	96466924	-	2853	TEC	predicted gene 43534 [Source:MGI Symbol;Acc:MGI:5663671]	-
novel.283	148.718	93.7752	84.5533	16.0443	16.7414	46.7633	109.015	26.5163	2.04256	9.41496e-06	0.000194665	-	19	37254670	37264173	-	6893	-	- && - && -	-
ENSMUSG00000041548	927.615	884.879	1053.07	648.79	408.305	334.459	955.189	463.851	1.04232	9.50876e-06	0.000196232	Hspb8	5	116408491	116422864	-	1950	protein_coding	heat shock protein 8 [Source:MGI Symbol;Acc:MGI:2135756]	-
ENSMUSG00000042213	92.0125	140.663	142.203	55.1522	51.1543	43.7135	124.96	50.0067	1.32238	9.72628e-06	0.000200152	Zfand4	6	116264222	116330302	+	4181	protein_coding	zinc finger, AN1-type domain 4 [Source:MGI Symbol;Acc:MGI:1914742]	-
ENSMUSG00000038253	350.932	337.192	394.902	189.523	47.434	55.9127	361.008	97.6232	1.88794	1.00331e-05	0.000205881	Hoxa5	6	52201754	52204587	-	1877	protein_coding	homeobox A5 [Source:MGI Symbol;Acc:MGI:96177]	Homeobox
ENSMUSG00000026227	70.6143	9.97609	46.12	4.01107	2.79024	4.06638	42.2368	3.62256	3.54612	1.03908e-05	0.000213022	2810459M11Rik	1	86045863	86055456	+	3331	protein_coding	RIKEN cDNA 2810459M11 gene [Source:MGI Symbol;Acc:MGI:1920042]	-
ENSMUSG00000019806	410.847	269.354	437.179	195.539	195.317	146.39	372.46	179.082	1.05586	1.0408e-05	0.000213174	Aig1	10	13647054	13868980	-	9196	protein_coding	androgen-induced 1 [Source:MGI Symbol;Acc:MGI:1913503]	-
ENSMUSG00000048304	135.879	31.9235	47.0808	16.0443	2.79024	7.11616	71.6277	8.65022	3.05463	1.06326e-05	0.000217569	Slitrk3	3	73047265	73057803	-	4848	protein_coding	SLIT and NTRK-like family, member 3 [Source:MGI Symbol;Acc:MGI:2679447]	-
ENSMUSG00000035095	100.572	95.7704	124.908	38.1051	34.4129	52.8629	107.083	41.7936	1.36066	1.08846e-05	0.000222515	Fam167a	14	63436394	63465498	+	4274	protein_coding	family with sequence similarity 167, member A [Source:MGI Symbol;Acc:MGI:3606565]	-
ENSMUSG00000006204	47.0762	48.8828	125.869	17.047	15.8113	15.2489	73.9427	16.0358	2.20731	1.09633e-05	0.000223704	Cdcp3	7	131174402	131306451	+	9202	protein_coding	CUB domain containing protein 3 [Source:MGI Symbol;Acc:MGI:1918645]	-
ENSMUSG00000067199	94.1524	100.758	110.496	158.437	253.912	362.924	101.802	258.424	-1.3432	1.11906e-05	0.000228129	Frat1	19	41829970	41832583	+	2614	protein_coding	frequently rearranged in advanced T cell lymphomas [Source:MGI Symbol;Acc:MGI:109450]	-
ENSMUSG00000021379	695.444	416.003	578.421	342.946	209.268	230.767	563.289	260.994	1.11006	1.12836e-05	0.000229637	Id4	13	48261228	48266026	+	3849	protein_coding	inhibitor of DNA binding 4 [Source:MGI Symbol;Acc:MGI:99414]	bHLH
ENSMUSG00000031027	57.7753	39.9043	48.0416	15.0415	3.72032	9.14934	48.5738	9.30372	2.39243	1.12857e-05	0.000229637	Stk33	7	109279223	109439081	-	2654	protein_coding	serine/threonine kinase 33 [Source:MGI Symbol;Acc:MGI:2152419]	-
novel.342	6.41948	11.9713	2.8825	55.1522	28.8325	49.8131	7.09109	44.5992	-2.65478	1.14576e-05	0.000232917	-	3	51399310	51401049	-	827	-	- && - && -	-
ENSMUSG00000043613	49.216	16.9593	21.1383	3.0083	0	2.03319	29.1046	1.6805	4.13608	1.17821e-05	0.000238637	Mmp3	9	7445822	7455975	+	1801	protein_coding	matrix metallopeptidase 3 [Source:MGI Symbol;Acc:MGI:97010]	-
ENSMUSG00000035948	283.527	300.28	263.268	113.313	40.9235	133.174	282.358	95.8033	1.56183	1.17828e-05	0.000238637	Acss3	10	106933517	107123668	-	7196	protein_coding	acyl-CoA synthetase short-chain family member 3 [Source:MGI Symbol;Acc:MGI:2685720]	-
ENSMUSG00000047369	123.04	74.8206	88.3966	37.1024	7.44063	9.14934	95.4191	17.8974	2.41794	1.21136e-05	0.000244882	Dnah14	1	181576559	181815774	+	16556	protein_coding	dynein, axonemal, heavy chain 14 [Source:MGI Symbol;Acc:MGI:2444525]	-
ENSMUSG00000030340	118.76	90.7824	101.848	38.1051	42.7836	47.7799	103.797	42.8896	1.27442	1.22629e-05	0.00024767	Scnn1a	6	125320659	125344943	+	4132	protein_coding	sodium channel, nonvoltage-gated 1 alpha [Source:MGI Symbol;Acc:MGI:101782]	-
ENSMUSG00000021898	37.447	39.9043	40.355	9.0249	8.37071	9.14934	39.2354	8.84832	2.15019	1.29392e-05	0.000260123	Asb14	14	26894557	26915258	+	2549	protein_coding	ankyrin repeat and SOCS box-containing 14 [Source:MGI Symbol;Acc:MGI:2655107]	-
ENSMUSG00000030125	218.262	157.622	264.229	23.0636	0.930079	12.1991	213.371	12.0643	4.14848	1.29575e-05	0.00026025	Lrrc23	6	124769863	124779727	-	1734	protein_coding	leucine rich repeat containing 23 [Source:MGI Symbol;Acc:MGI:1315192]	-
ENSMUSG00000076549	54.5656	35.9139	144.125	10.0277	1.86016	17.2821	78.2014	9.72331	3.01767	1.3572e-05	0.000271589	Igkv4-68	6	69304834	69305405	-	394	IG_V_gene	immunoglobulin kappa variable 4-68 [Source:MGI Symbol;Acc:MGI:2686265]	-
ENSMUSG00000088772	12.839	22.945	9.60832	0	0	0	15.1308	0	6.38757	1.36586e-05	0.000272821	Gm26040	3	27868113	27868273	+	161	snoRNA	predicted gene, 26040 [Source:MGI Symbol;Acc:MGI:5455817]	-
ENSMUSG00000018451	264.269	162.61	243.091	89.2462	107.889	112.842	223.323	103.326	1.11127	1.39446e-05	0.000278025	6330403K07Rik	11	71031941	71033513	-	1573	protein_coding	RIKEN cDNA 6330403K07 gene [Source:MGI Symbol;Acc:MGI:1918001]	-
ENSMUSG00000030898	13.9089	20.9498	30.7466	1.00277	0	0	21.8684	0.334255	5.95964	1.42587e-05	0.000283248	Cckbr	7	105425731	105470898	+	2862	protein_coding	cholecystokinin B receptor [Source:MGI Symbol;Acc:MGI:99479]	-
ENSMUSG00000112030	11.769	10.9737	17.295	23.0636	144.162	84.3773	13.3459	83.8677	-2.65065	1.46388e-05	0.000289742	Gm35189	12	77039597	77042201	-	789	lincRNA	predicted gene, 35189 [Source:MGI Symbol;Acc:MGI:5594348]	-
ENSMUSG00000021534	25.6779	30.9259	33.6291	4.01107	0.930079	6.09956	30.0776	3.68024	3.04973	1.52402e-05	0.000300825	1700001L19Rik	13	68597421	68614231	+	1826	protein_coding	RIKEN cDNA 1700001L19 gene [Source:MGI Symbol;Acc:MGI:1916565]	-
ENSMUSG00000032311	154.067	144.653	113.378	51.1411	45.5739	74.2113	137.366	56.9754	1.27105	1.52979e-05	0.00030169	Nrg4	9	55220222	55326844	-	6075	protein_coding	neuregulin 4 [Source:MGI Symbol;Acc:MGI:1933833]	-
ENSMUSG00000068009	0	0.997609	0	13.036	286.464	46.7633	0.332536	115.421	-8.31978	1.53594e-05	0.000302629	Bpifb6	2	153900388	153912795	+	1669	protein_coding	BPI fold containing family B, member 6 [Source:MGI Symbol;Acc:MGI:2684965]	-
ENSMUSG00000072188	18.1885	10.9737	13.4517	0	0	0	14.2046	0	6.29526	1.56516e-05	0.00030783	Gm10354	5	14974113	14978935	-	1215	protein_coding	predicted gene 10354 [Source:MGI Symbol;Acc:MGI:3809109]	-
ENSMUSG00000032053	44.9364	31.9235	37.4725	5.01383	7.44063	10.1659	38.1108	7.54013	2.33784	1.59888e-05	0.000313611	Pou2af1	9	51213708	51240080	+	2549	protein_coding	POU domain, class 2, associating factor 1 [Source:MGI Symbol;Acc:MGI:105086]	-
ENSMUSG00000076569	53.4957	49.8804	57.6499	5.01383	0	14.2323	53.6753	6.41538	3.08048	1.6236e-05	0.000317887	Igkv5-39	6	69900424	69900977	-	347	IG_V_gene	immunoglobulin kappa variable 5-39 [Source:MGI Symbol;Acc:MGI:2686255]	-
ENSMUSG00000024500	700.793	390.065	679.309	163.451	42.7836	53.8795	590.056	86.7047	2.76722	1.65688e-05	0.000323529	Ppp2r2b	18	42637432	43083127	-	4035	protein_coding	protein phosphatase 2, regulatory subunit B, beta [Source:MGI Symbol;Acc:MGI:1920180]	-
ENSMUSG00000023019	1842.39	1437.55	1626.69	128.354	21.3918	236.866	1635.54	128.871	3.66627	1.67236e-05	0.000326155	Gpd1	15	99717515	99725005	+	2961	protein_coding	glycerol-3-phosphate dehydrogenase 1 (soluble) [Source:MGI Symbol;Acc:MGI:95679]	-
ENSMUSG00000028051	72.7541	61.8517	62.4541	99.2739	281.814	204.335	65.6866	195.141	-1.57239	1.68522e-05	0.000328182	Hcn3	3	89146074	89160196	-	4154	protein_coding	hyperpolarization-activated, cyclic nucleotide-gated K+ 3 [Source:MGI Symbol;Acc:MGI:1298211]	-
ENSMUSG00000039552	444.014	530.728	670.661	18.0498	0	21.3485	548.468	13.1328	5.38673	1.69821e-05	0.000330415	Rsph4a	10	33905111	33916021	+	3650	protein_coding	radial spoke head 4 homolog A (Chlamydomonas) [Source:MGI Symbol;Acc:MGI:3027894]	-
ENSMUSG00000041617	127.32	119.713	152.772	56.1549	57.6649	70.145	133.268	61.3216	1.1215	1.70278e-05	0.000330713	Ccdc74a	16	17646470	17650738	+	2289	protein_coding	coiled-coil domain containing 74A [Source:MGI Symbol;Acc:MGI:1919565]	-
ENSMUSG00000001348	332.743	401.039	369.92	189.523	127.421	229.75	367.901	182.231	1.0154	1.77138e-05	0.000342813	Acp5	9	22126727	22135711	-	2030	protein_coding	acid phosphatase 5, tartrate resistant [Source:MGI Symbol;Acc:MGI:87883]	-
ENSMUSG00000051177	272.828	374.103	431.414	213.589	120.91	158.589	359.448	164.363	1.13065	1.78313e-05	0.000344474	Plcb1	2	134786067	135475258	+	11115	protein_coding	phospholipase C, beta 1 [Source:MGI Symbol;Acc:MGI:97613]	-
ENSMUSG00000086170	23.5381	11.9713	28.825	0	0	1.01659	21.4448	0.338865	5.92938	1.79453e-05	0.000346064	Gm12144	11	43229563	43232264	-	1292	antisense	predicted gene 12144 [Source:MGI Symbol;Acc:MGI:3649685]	-
ENSMUSG00000041670	134.809	91.78	147.007	57.1577	49.2942	30.4978	124.532	45.6499	1.44664	1.80535e-05	0.00034692	Rims1	1	22286251	22805994	-	7821	protein_coding	regulating synaptic membrane exocytosis 1 [Source:MGI Symbol;Acc:MGI:2152971]	-
ENSMUSG00000029032	233.241	152.634	193.127	86.2379	93.938	99.6262	193.001	93.2674	1.04829	1.80732e-05	0.000346994	Arhgef16	4	154278486	154301676	-	5481	protein_coding	Rho guanine nucleotide exchange factor (GEF) 16 [Source:MGI Symbol;Acc:MGI:2446219]	-
ENSMUSG00000058174	26.7478	18.9546	38.4333	5.01383	1.86016	2.03319	28.0452	2.96906	3.24759	1.81884e-05	0.00034859	Gm5148	3	37714190	37724490	-	3901	protein_coding	predicted gene 5148 [Source:MGI Symbol;Acc:MGI:3646006]	-
ENSMUSG00000039126	711.492	325.22	432.375	203.562	103.239	229.75	489.696	178.85	1.45379	1.82912e-05	0.000349636	Prune2	19	16956118	17223932	+	20297	protein_coding	prune homolog 2 [Source:MGI Symbol;Acc:MGI:1925004]	-
ENSMUSG00000067149	4140.56	1572.23	2366.53	726.003	348.78	724.831	2693.11	599.871	2.16665	1.83951e-05	0.000351315	Jchain	5	88519809	88527891	-	2517	protein_coding	immunoglobulin joining chain [Source:MGI Symbol;Acc:MGI:96493]	-
ENSMUSG00000039092	56.7054	35.9139	68.2191	15.0415	0.930079	3.04978	53.6128	6.34045	3.0897	1.85809e-05	0.000354337	Sptlc3	2	139493913	139637674	+	2845	protein_coding	serine palmitoyltransferase, long chain base subunit 3 [Source:MGI Symbol;Acc:MGI:2444678]	-
ENSMUSG00000024810	179.745	218.476	228.678	118.326	73.4762	106.742	208.967	99.515	1.07305	1.88969e-05	0.000359951	Il33	19	29925114	29960718	+	2886	protein_coding	interleukin 33 [Source:MGI Symbol;Acc:MGI:1924375]	-
ENSMUSG00000097209	31.0275	23.9426	39.3941	3.0083	0.930079	7.11616	31.4547	3.68484	3.11221	1.90437e-05	0.00036243	AU022754	15	85580252	85593708	+	3064	antisense	expressed sequence AU022754 [Source:MGI Symbol;Acc:MGI:2146143]	-
ENSMUSG00000040852	588.452	413.01	550.557	333.921	172.065	204.335	517.34	236.774	1.12817	1.91444e-05	0.000364028	Plekhh2	17	84511895	84622138	+	8013	protein_coding	pleckstrin homology domain containing, family H (with MyTH4 domain) member 2 [Source:MGI Symbol;Acc:MGI:2146813]	-
ENSMUSG00000070837	31.0275	35.9139	24.9816	81.2241	79.9868	79.2943	30.641	80.1684	-1.38899	1.9418e-05	0.000368435	Aurkc	7	6995300	7003091	+	1523	protein_coding	aurora kinase C [Source:MGI Symbol;Acc:MGI:1321119]	-
ENSMUSG00000027442	71.6842	247.407	125.869	492.358	1104	971.864	148.32	856.075	-2.52867	1.95644e-05	0.000370396	Cst8	2	148798785	148805595	+	853	protein_coding	cystatin 8 (cystatin-related epididymal spermatogenic) [Source:MGI Symbol;Acc:MGI:107161]	-
ENSMUSG00000084902	17.1186	13.9665	32.6683	1.00277	0	0	21.2511	0.334255	5.91784	1.9814e-05	0.000374146	Gm281	14	13814618	13914478	-	2952	protein_coding	predicted gene 281 [Source:MGI Symbol;Acc:MGI:2685127]	-
ENSMUSG00000114708	32.0974	18.9546	16.3342	54.1494	74.4063	131.141	22.462	86.5654	-1.95082	1.99277e-05	0.000375967	Gm30177	13	36727258	36729259	+	579	antisense	predicted gene, 30177 [Source:MGI Symbol;Acc:MGI:5589336]	-
ENSMUSG00000063704	295.296	268.357	292.093	35.0968	2.79024	31.5144	285.249	23.1338	3.6268	1.9988e-05	0.000376708	Mapk15	15	75993769	75999154	+	2563	protein_coding	mitogen-activated protein kinase 15 [Source:MGI Symbol;Acc:MGI:2652894]	-
ENSMUSG00000035852	131.599	86.7919	112.417	47.13	10.2309	25.4148	110.27	27.5919	2.00289	2.00016e-05	0.000376708	Misp	10	79820989	79830490	+	2848	protein_coding	mitotic spindle positioning [Source:MGI Symbol;Acc:MGI:1926156]	-
ENSMUSG00000028128	965.062	458.9	624.541	360.996	184.156	291.762	682.834	278.971	1.29171	2.05225e-05	0.000385185	F3	3	121723537	121735048	+	2527	protein_coding	coagulation factor III [Source:MGI Symbol;Acc:MGI:88381]	-
ENSMUSG00000096150	20.3284	24.9402	69.1799	6.0166	0	3.04978	38.1495	3.02213	3.67751	2.05408e-05	0.000385197	Ighv1-85	12	116000028	116000461	-	351	IG_V_gene	immunoglobulin heavy variable 1-85 [Source:MGI Symbol;Acc:MGI:3645723]	-
ENSMUSG00000067235	438.664	401.039	364.155	227.628	66.0356	130.124	401.286	141.263	1.5075	2.05988e-05	0.000385953	H2-Q10	17	35470089	35474563	+	4348	protein_coding	histocompatibility 2, Q region locus 10 [Source:MGI Symbol;Acc:MGI:95929]	-
ENSMUSG00000047990	139.089	29.9283	45.1591	13.036	0	6.09956	71.392	6.37851	3.49309	2.12738e-05	0.000397916	C2cd4a	9	67830489	67832330	-	1395	protein_coding	C2 calcium-dependent domain containing 4A [Source:MGI Symbol;Acc:MGI:3645763]	-
ENSMUSG00000001948	109.131	103.751	154.694	57.1577	52.0844	45.7467	122.525	51.6629	1.2468	2.14803e-05	0.000400488	Spa17	9	37603290	37613722	-	1061	protein_coding	sperm autoantigenic protein 17 [Source:MGI Symbol;Acc:MGI:1333778]	-
ENSMUSG00000001665	174.396	125.699	164.302	85.2351	52.0844	65.062	154.799	67.4605	1.19976	2.19094e-05	0.00040805	Gstt3	10	75774115	75781414	-	3842	protein_coding	glutathione S-transferase, theta 3 [Source:MGI Symbol;Acc:MGI:2143526]	-
ENSMUSG00000043668	174.396	82.8015	121.065	44.1217	3.72032	11.1825	126.087	19.6749	2.6838	2.27883e-05	0.000422824	Tox3	8	90247040	90348343	-	3356	protein_coding	TOX high mobility group box family member 3 [Source:MGI Symbol;Acc:MGI:3039593]	HMG
ENSMUSG00000020734	56.7054	103.751	96.0832	204.564	434.347	158.589	85.5133	265.833	-1.63575	2.29204e-05	0.000424339	Grin2c	11	115249169	115267243	-	5037	protein_coding	glutamate receptor, ionotropic, NMDA2C (epsilon 3) [Source:MGI Symbol;Acc:MGI:95822]	-
ENSMUSG00000034467	235.381	175.579	329.566	32.0885	1.86016	14.2323	246.842	16.0603	3.94494	2.37589e-05	0.000438744	Dynlrb2	8	116504974	116515915	+	556	protein_coding	dynein light chain roadblock-type 2 [Source:MGI Symbol;Acc:MGI:1922715]	-
ENSMUSG00000083621	98.432	72.8254	75.9058	213.589	146.022	168.755	82.3877	176.122	-1.09725	2.38167e-05	0.000439438	Gm14586	X	52772342	52772749	-	408	processed_pseudogene	predicted gene 14586 [Source:MGI Symbol;Acc:MGI:3705507]	-
ENSMUSG00000045102	36.377	47.8852	49.0025	10.0277	13.0211	11.1825	44.4216	11.4104	1.95997	2.42407e-05	0.000445374	Poln	5	34007179	34169448	-	5423	protein_coding	DNA polymerase N [Source:MGI Symbol;Acc:MGI:2675617]	-
ENSMUSG00000037989	730.751	366.122	703.329	311.86	226.939	284.646	600.067	274.482	1.1287	2.43274e-05	0.000446591	Wnk2	13	49036303	49148014	-	8481	protein_coding	WNK lysine deficient protein kinase 2 [Source:MGI Symbol;Acc:MGI:1922857]	-
ENSMUSG00000070806	37.447	47.8852	59.5716	15.0415	5.58047	12.1991	48.3013	10.9404	2.15152	2.45618e-05	0.000450513	Zmynd12	4	119422814	119467444	+	1869	protein_coding	zinc finger, MYND domain containing 12 [Source:MGI Symbol;Acc:MGI:2140259]	-
ENSMUSG00000034607	53.4957	37.9091	38.4333	13.036	2.79024	8.13275	43.2794	7.98632	2.44687	2.46764e-05	0.000452234	Pof1b	X	112638431	112698651	-	3886	protein_coding	premature ovarian failure 1B [Source:MGI Symbol;Acc:MGI:1916943]	-
ENSMUSG00000074575	92.0125	53.8709	87.4358	30.083	8.37071	19.3153	77.773	19.2563	2.01923	2.47947e-05	0.000454021	Kcng1	2	168260117	168281736	-	4508	protein_coding	potassium voltage-gated channel, subfamily G, member 1 [Source:MGI Symbol;Acc:MGI:3616086]	-
ENSMUSG00000038236	207.563	211.493	208.501	117.324	38.1332	68.1118	209.186	74.5229	1.4914	2.49032e-05	0.000455241	Hoxa7	6	52214491	52221854	-	2876	protein_coding	homeobox A7 [Source:MGI Symbol;Acc:MGI:96179]	Homeobox
ENSMUSG00000094087	28.8877	11.9713	20.1775	1.00277	0	0	20.3455	0.334255	5.8514	2.53654e-05	0.000462562	Ighv1-61	12	115359140	115359572	-	351	IG_V_gene	immunoglobulin heavy variable 1-61 [Source:MGI Symbol;Acc:MGI:4439824]	-
ENSMUSG00000104301	12.839	19.9522	52.8458	3.0083	0	0	28.5456	1.00277	4.8545	2.5681e-05	0.000467889	Wdr49	3	75274988	75482156	-	5513	protein_coding	WD repeat domain 49 [Source:MGI Symbol;Acc:MGI:3645287]	-
ENSMUSG00000005148	404.427	220.471	410.275	189.523	66.9657	80.3109	345.058	112.266	1.62083	2.60376e-05	0.000473592	Klf5	14	99298691	99315036	+	5201	protein_coding	Kruppel-like factor 5 [Source:MGI Symbol;Acc:MGI:1338056]	zf-C2H2
ENSMUSG00000061411	380.889	467.878	479.455	515.422	1411.86	1418.15	442.741	1115.14	-1.33259	2.69707e-05	0.000488118	Nol4l	2	153407462	153529971	-	9083	protein_coding	nucleolar protein 4-like [Source:MGI Symbol;Acc:MGI:1918765]	-
ENSMUSG00000071103	246.08	172.586	223.874	94.26	85.5673	128.091	214.18	102.639	1.06228	2.76484e-05	0.000496668	1700029J07Rik	8	45953606	45975440	-	3006	protein_coding	RIKEN cDNA 1700029J07 gene [Source:MGI Symbol;Acc:MGI:1916729]	-
ENSMUSG00000096020	79.1736	10.9737	37.4725	4.01107	0	5.08297	42.5399	3.03134	3.82687	2.82727e-05	0.000506212	Ighv1-75	12	115833950	115834418	-	373	IG_V_gene	immunoglobulin heavy variable 1-75 [Source:MGI Symbol;Acc:MGI:4439735]	-
ENSMUSG00000062157	143.368	88.7872	92.2399	43.119	46.504	36.5974	108.132	42.0734	1.35864	2.83742e-05	0.000507576	Ifnlr1	4	135686287	135708181	+	4182	protein_coding	interferon lambda receptor 1 [Source:MGI Symbol;Acc:MGI:2429859]	-
ENSMUSG00000026986	324.184	271.35	360.312	159.44	189.736	98.6096	318.615	149.262	1.09254	2.89959e-05	0.00051661	Hnmt	2	24002910	24049394	-	1769	protein_coding	histamine N-methyltransferase [Source:MGI Symbol;Acc:MGI:2153181]	-
ENSMUSG00000006777	44.9364	12.9689	38.4333	5.01383	0	0	32.1129	1.67128	4.28056	2.94628e-05	0.000523217	Krt23	11	99477974	99493137	-	1565	protein_coding	keratin 23 [Source:MGI Symbol;Acc:MGI:2148866]	-
ENSMUSG00000032788	2235.05	2619.72	3536.82	968.672	291.115	356.824	2797.2	538.87	2.3761	3.04159e-05	0.000538386	Pdxk	10	78436744	78464975	-	5397	protein_coding	pyridoxal (pyridoxine, vitamin B6) kinase [Source:MGI Symbol;Acc:MGI:1351869]	-
novel.27	24.608	16.9593	37.4725	1.00277	4.6504	1.01659	26.3466	2.22325	3.54218	3.10407e-05	0.000548553	-	1	187036119	187038511	-	1431	-	- && - && -	-
ENSMUSG00000039005	325.254	291.302	348.782	197.545	106.959	169.771	321.779	158.092	1.02704	3.13499e-05	0.000553569	Tlr4	4	66827584	66930284	+	5556	protein_coding	toll-like receptor 4 [Source:MGI Symbol;Acc:MGI:96824]	-
ENSMUSG00000040026	11.769	29.9283	5.76499	37.1024	261.352	67.0952	15.8208	121.85	-2.94668	3.17e-05	0.000559296	Saa3	7	46711998	46715700	-	2606	protein_coding	serum amyloid A 3 [Source:MGI Symbol;Acc:MGI:98223]	-
ENSMUSG00000027443	81.3134	90.7824	110.496	154.426	328.318	206.369	94.1972	229.704	-1.28591	3.20702e-05	0.000564456	Cst12	2	148789361	148793546	+	655	protein_coding	cystatin 12 [Source:MGI Symbol;Acc:MGI:1916612]	-
ENSMUSG00000029378	26.7478	12.9689	29.7858	1.00277	2.79024	1.01659	23.1675	1.6032	3.83334	3.25137e-05	0.000571339	Areg	5	91139599	91148432	+	1215	protein_coding	amphiregulin [Source:MGI Symbol;Acc:MGI:88068]	-
ENSMUSG00000095407	147.648	101.756	142.203	54.1494	6.51055	14.2323	130.536	24.9641	2.39007	3.27434e-05	0.000574911	Tmem200c	17	68826623	68843139	+	3406	protein_coding	transmembrane protein 200C [Source:MGI Symbol;Acc:MGI:3646281]	-
ENSMUSG00000060176	104.851	213.488	201.775	47.13	83.7071	60.9956	173.372	63.9443	1.43824	3.3236e-05	0.00058309	Kif27	13	58287502	58359122	-	5215	protein_coding	kinesin family member 27 [Source:MGI Symbol;Acc:MGI:1922300]	-
novel.234	57.7753	35.9139	71.1016	14.0387	0	2.03319	54.9303	5.35731	3.36875	3.36195e-05	0.000588868	-	17	80095513	80098541	+	2405	-	- && - && -	-
ENSMUSG00000026327	59.9151	5.98565	44.1983	0	0	4.06638	36.6997	1.35546	4.78606	3.39555e-05	0.000594276	Serpinb11	1	107361198	107380475	+	2186	protein_coding	serine (or cysteine) peptidase inhibitor, clade B (ovalbumin), member 11 [Source:MGI Symbol;Acc:MGI:1914207]	-
ENSMUSG00000021638	323.114	177.574	340.135	89.2462	124.631	143.34	280.274	119.072	1.23488	3.44936e-05	0.000602167	Ocln	13	100496507	100552718	-	4222	protein_coding	occludin [Source:MGI Symbol;Acc:MGI:106183]	-
ENSMUSG00000056973	1367.35	1583.2	1475.84	321.888	60.4551	283.63	1475.46	221.991	2.73299	3.4517e-05	0.000602167	Ces1d	8	93166068	93197838	-	2369	protein_coding	carboxylesterase 1D [Source:MGI Symbol;Acc:MGI:2148202]	-
ENSMUSG00000022525	37.447	24.9402	43.2375	8.02213	0.930079	6.09956	35.2082	5.01726	2.82575	3.48128e-05	0.000605963	Plaat1	16	29209695	29230531	+	3286	protein_coding	phospholipase A and acyltransferase 1 [Source:MGI Symbol;Acc:MGI:1351473]	-
ENSMUSG00000045318	169.046	92.7776	139.321	64.177	51.1543	45.7467	133.715	53.6927	1.31559	3.48181e-05	0.000605963	Adra2c	5	35278319	35281763	+	3445	protein_coding	adrenergic receptor, alpha 2c [Source:MGI Symbol;Acc:MGI:87936]	-
ENSMUSG00000019178	49.216	42.8972	61.4933	14.0387	13.9512	17.2821	51.2022	15.0907	1.76499	3.55948e-05	0.000618986	Styxl1	5	135747220	135778385	-	1770	protein_coding	serine/threonine/tyrosine interacting-like 1 [Source:MGI Symbol;Acc:MGI:1923821]	-
ENSMUSG00000044320	69.5444	40.9019	73.0233	23.0636	5.58047	6.09956	61.1565	11.5812	2.40535	3.57981e-05	0.000622024	1700001O22Rik	2	30794769	30803661	-	2788	protein_coding	RIKEN cDNA 1700001O22 gene [Source:MGI Symbol;Acc:MGI:1923631]	-
ENSMUSG00000021062	217.192	88.7872	180.637	75.2075	33.4828	42.6969	162.205	50.4624	1.6857	3.5875e-05	0.000622863	Rab15	12	76797960	76822908	-	4614	protein_coding	RAB15, member RAS oncogene family [Source:MGI Symbol;Acc:MGI:1916865]	-
ENSMUSG00000022899	598.081	393.058	729.272	312.863	200.897	96.5764	573.47	203.446	1.49498	3.6091e-05	0.000625616	Slc15a2	16	36750177	36784962	-	7361	protein_coding	solute carrier family 15 (H+/peptide transporter), member 2 [Source:MGI Symbol;Acc:MGI:1890457]	-
ENSMUSG00000001763	210.773	126.696	263.268	89.2462	76.2665	88.4437	200.246	84.6521	1.24311	3.63212e-05	0.000629105	Tspan33	6	29694222	29718559	+	5195	protein_coding	tetraspanin 33 [Source:MGI Symbol;Acc:MGI:1919012]	-
ENSMUSG00000046607	55.6355	27.933	21.1383	8.02213	2.79024	3.04978	34.9023	4.62072	2.91988	3.69917e-05	0.000639193	Hrk	5	118164648	118189478	+	5677	protein_coding	harakiri, BCL2 interacting protein (contains only BH3 domain) [Source:MGI Symbol;Acc:MGI:1201608]	-
ENSMUSG00000022860	99.5019	11.9713	21.1383	2.00553	0.930079	6.09956	44.2038	3.01172	3.88627	3.76403e-05	0.00064937	Chodl	16	78930948	78951733	+	5491	protein_coding	chondrolectin [Source:MGI Symbol;Acc:MGI:2179069]	-
ENSMUSG00000061132	221.472	143.656	219.07	111.307	54.8747	70.145	194.732	78.7756	1.30714	3.94867e-05	0.000678536	Blnk	19	40928927	40994535	-	5991	protein_coding	B cell linker [Source:MGI Symbol;Acc:MGI:96878]	-
ENSMUSG00000035694	68.4744	83.7991	92.2399	35.0968	33.4828	20.3319	81.5045	29.6372	1.45846	3.95686e-05	0.000679174	Caps2	10	112163621	112216555	+	3422	protein_coding	calcyphosphine 2 [Source:MGI Symbol;Acc:MGI:2441980]	-
ENSMUSG00000058183	3.20974	19.9522	11.53	25.0692	506.893	891.553	11.564	474.505	-5.357	3.96029e-05	0.000679174	Mmel1	4	154869585	154895528	+	3475	protein_coding	membrane metallo-endopeptidase-like 1 [Source:MGI Symbol;Acc:MGI:1351603]	-
ENSMUSG00000032024	651.577	358.141	450.63	285.788	211.128	224.667	486.783	240.528	1.01681	3.96649e-05	0.000679452	Clmp	9	40685962	40785319	+	4591	protein_coding	CXADR-like membrane protein [Source:MGI Symbol;Acc:MGI:1918816]	-
ENSMUSG00000055489	174.396	162.61	286.328	93.2573	13.9512	37.614	207.778	48.2741	2.10851	3.97809e-05	0.000680905	Ano5	7	51511029	51598709	+	7820	protein_coding	anoctamin 5 [Source:MGI Symbol;Acc:MGI:3576659]	-
ENSMUSG00000037904	80.2435	65.8422	89.3574	126.349	188.806	384.272	78.481	233.142	-1.57013	4.00248e-05	0.000684003	Ankrd9	12	110975353	110979040	-	3160	protein_coding	ankyrin repeat domain 9 [Source:MGI Symbol;Acc:MGI:1921501]	-
ENSMUSG00000085002	13.9089	5.98565	21.1383	0	0	0	13.6776	0	6.24298	4.08025e-05	0.000695656	Gm12984	4	135307349	135309519	+	273	antisense	predicted gene 12984 [Source:MGI Symbol;Acc:MGI:3651384]	-
ENSMUSG00000003309	314.554	192.538	321.879	152.42	47.434	47.7799	276.324	82.5448	1.74415	4.15837e-05	0.000707865	Ap1m2	9	21294275	21312337	-	3140	protein_coding	adaptor protein complex AP-1, mu 2 subunit [Source:MGI Symbol;Acc:MGI:1336974]	-
ENSMUSG00000045246	90.9426	101.756	204.657	45.1245	35.343	53.8795	132.452	44.7823	1.56778	4.23317e-05	0.000719778	Kcng4	8	119623854	119635680	-	3806	protein_coding	potassium voltage-gated channel, subfamily G, member 4 [Source:MGI Symbol;Acc:MGI:1913983]	-
ENSMUSG00000032202	192.584	167.598	173.911	323.894	2229.4	1880.7	178.031	1478	-3.05352	4.23496e-05	0.000719778	Rab27a	9	73044854	73097629	+	3879	protein_coding	RAB27A, member RAS oncogene family [Source:MGI Symbol;Acc:MGI:1861441]	-
ENSMUSG00000094433	108.061	61.8517	32.6683	7.01936	3.72032	21.3485	67.5271	10.696	2.66479	4.36617e-05	0.000738619	Igkv5-43	6	69823355	69823943	-	379	IG_V_gene	immunoglobulin kappa chain variable 5-43 [Source:MGI Symbol;Acc:MGI:4943320]	-
ENSMUSG00000005672	2587.05	4098.18	4663.88	1430.95	1606.25	2504.89	3783.04	1847.36	1.03425	4.43321e-05	0.000748796	Kit	5	75574916	75656722	+	8911	protein_coding	KIT proto-oncogene receptor tyrosine kinase [Source:MGI Symbol;Acc:MGI:96677]	-
ENSMUSG00000057722	1396.24	683.362	900.3	574.585	456.669	416.803	993.3	482.686	1.04084	4.47518e-05	0.0007553	Lepr	4	101717404	101815352	+	7049	protein_coding	leptin receptor [Source:MGI Symbol;Acc:MGI:104993]	-
ENSMUSG00000025478	271.758	322.228	272.876	596.646	1792.26	3459.47	288.954	1949.46	-2.75414	4.49623e-05	0.000756347	Dpysl4	7	139086001	139102704	+	5983	protein_coding	dihydropyrimidinase-like 4 [Source:MGI Symbol;Acc:MGI:1349764]	-
ENSMUSG00000098008	19.2584	14.9641	32.6683	2.00553	0	0	22.297	0.668511	5.0858	4.49876e-05	0.000756347	A930001A20Rik	3	14971201	15002727	+	1366	lincRNA	RIKEN cDNA A930001A20 gene [Source:MGI Symbol;Acc:MGI:1924377]	-
ENSMUSG00000034936	301.716	259.378	581.304	185.512	77.1966	144.356	380.799	135.688	1.49036	4.51211e-05	0.000758006	Arl4d	11	101665541	101667832	+	1382	protein_coding	ADP-ribosylation factor-like 4D [Source:MGI Symbol;Acc:MGI:1933155]	-
ENSMUSG00000062329	46.0063	30.9259	23.06	4.01107	0	7.11616	33.3307	3.70907	3.18634	4.68822e-05	0.000784564	Cytl1	5	37735519	37739820	+	1056	protein_coding	cytokine-like 1 [Source:MGI Symbol;Acc:MGI:2684993]	-
ENSMUSG00000076937	95.2223	72.8254	90.3183	40.1107	12.091	24.3983	86.122	25.5333	1.75859	4.70347e-05	0.000786068	Iglc2	16	19198396	19200351	-	612	IG_C_gene	immunoglobulin lambda constant 2 [Source:MGI Symbol;Acc:MGI:99547]	-
ENSMUSG00000027894	248.22	165.603	186.401	72.1992	15.8113	78.2777	200.075	55.4294	1.8547	4.78329e-05	0.000798021	Slc6a17	3	107467543	107518018	-	10283	protein_coding	solute carrier family 6 (neurotransmitter transporter), member 17 [Source:MGI Symbol;Acc:MGI:2442535]	-
ENSMUSG00000070661	18.1885	30.9259	24.9816	1.00277	0.930079	5.08297	24.6987	2.3386	3.41986	4.92143e-05	0.000819184	Rnf186	4	138967112	138968365	+	1254	protein_coding	ring finger protein 186 [Source:MGI Symbol;Acc:MGI:1914075]	-
ENSMUSG00000020758	646.228	393.058	621.659	345.954	142.302	131.141	553.648	206.466	1.42344	5.10229e-05	0.000848641	Itgb4	11	115974709	116008412	+	7015	protein_coding	integrin beta 4 [Source:MGI Symbol;Acc:MGI:96613]	-
ENSMUSG00000097792	106.991	126.696	152.772	57.1577	64.1755	31.5144	128.82	50.9492	1.33649	5.10963e-05	0.000849212	Gm27042	19	40589435	40594862	+	1098	lincRNA	predicted gene, 27042 [Source:MGI Symbol;Acc:MGI:5504157]	-
ENSMUSG00000042189	14.9788	14.9641	40.355	0	0	2.03319	23.4326	0.677729	5.15355	5.21353e-05	0.000864501	Tekt3	11	63061654	63094964	+	1748	protein_coding	tektin 3 [Source:MGI Symbol;Acc:MGI:1918312]	-
ENSMUSG00000087220	13.9089	19.9522	31.7075	2.00553	0	0	21.8562	0.668511	5.05774	5.27347e-05	0.000872446	Gm11377	13	31564749	31573562	+	670	lincRNA	predicted gene 11377 [Source:MGI Symbol;Acc:MGI:3650186]	-
ENSMUSG00000028801	49.216	28.9306	52.8458	8.02213	13.9512	8.13275	43.6641	10.0354	2.11491	5.29739e-05	0.000875739	Stpg1	4	135494790	135537803	+	3054	protein_coding	sperm tail PG rich repeat containing 1 [Source:MGI Symbol;Acc:MGI:1926056]	-
ENSMUSG00000066113	560.635	341.182	387.215	268.741	196.247	173.838	429.677	212.942	1.0123	5.40894e-05	0.000892147	Adamtsl1	4	85514172	86428385	+	12767	protein_coding	ADAMTS-like 1 [Source:MGI Symbol;Acc:MGI:1924989]	-
novel.426	16.0487	10.9737	27.8641	0	0	1.01659	18.2955	0.338865	5.70151	5.43922e-05	0.000896462	-	5	147787153	147795339	-	682	-	- && - && -	-
ENSMUSG00000027315	490.02	327.216	617.815	277.766	79.0567	100.643	478.35	152.489	1.65022	5.53796e-05	0.000908609	Spint1	2	119237362	119249527	+	2767	protein_coding	serine protease inhibitor, Kunitz type 1 [Source:MGI Symbol;Acc:MGI:1338033]	-
ENSMUSG00000021356	100.572	86.7919	69.1799	29.0802	15.8113	39.6472	85.5146	28.1796	1.60558	5.56072e-05	0.000911656	Irf4	13	30749226	30766976	+	4903	protein_coding	interferon regulatory factor 4 [Source:MGI Symbol;Acc:MGI:1096873]	IRF
ENSMUSG00000117466	48.1461	28.9306	64.3758	13.036	0.930079	1.01659	47.1508	4.99421	3.24783	5.6158e-05	0.000918822	Gm50039	17	87825073	87838997	+	2598	lincRNA	predicted gene, 50039 [Source:MGI Symbol;Acc:MGI:6275346]	-
ENSMUSG00000074892	239.661	218.476	374.725	161.445	75.3364	58.9624	277.62	98.5814	1.49469	5.72066e-05	0.00093366	B3galt5	16	96235801	96319859	+	6159	protein_coding	UDP-Gal:betaGlcNAc beta 1,3-galactosyltransferase, polypeptide 5 [Source:MGI Symbol;Acc:MGI:2136878]	-
ENSMUSG00000105265	10.6991	26.9354	25.9425	2.00553	0.930079	0	21.1923	0.978537	4.43578	5.77024e-05	0.000940108	Sox2ot	3	34104270	34682619	+	11594	processed_transcript	SOX2 overlapping transcript (non-protein coding) [Source:MGI Symbol;Acc:MGI:2444112]	-
ENSMUSG00000034308	124.11	98.7632	114.339	61.1687	47.434	45.7467	112.404	51.4498	1.12753	5.85356e-05	0.000950363	Sdr42e1	8	117661399	117673689	-	2957	protein_coding	short chain dehydrogenase/reductase family 42E, member 1 [Source:MGI Symbol;Acc:MGI:1921282]	-
ENSMUSG00000071984	558.495	334.199	440.061	109.302	19.5317	25.4148	444.252	51.416	3.11184	6.00479e-05	0.00097274	Fndc1	17	7738569	7827302	-	9870	protein_coding	fibronectin type III domain containing 1 [Source:MGI Symbol;Acc:MGI:1915905]	-
ENSMUSG00000020990	879.469	630.489	908.947	224.62	58.595	45.7467	806.302	109.654	2.87866	6.07758e-05	0.0009838	Cdkl1	12	69746848	69791267	-	2041	protein_coding	cyclin-dependent kinase-like 1 (CDC2-related kinase) [Source:MGI Symbol;Acc:MGI:1918341]	-
ENSMUSG00000020627	246.08	298.285	427.57	167.462	93.938	169.771	323.978	143.724	1.17477	6.21985e-05	0.00100534	Klhl29	12	5077472	5375682	-	7041	protein_coding	kelch-like 29 [Source:MGI Symbol;Acc:MGI:2683857]	-
ENSMUSG00000061298	10.6991	24.9402	30.7466	2.00553	0	0	22.1287	0.668511	5.07544	6.24756e-05	0.00100832	Agbl4	4	110397661	111664324	+	9599	protein_coding	ATP/GTP binding protein-like 4 [Source:MGI Symbol;Acc:MGI:1918244]	-
ENSMUSG00000033774	18.1885	10.9737	23.06	0	0.930079	0	17.4074	0.310026	5.62867	6.27815e-05	0.0010125	Npbwr1	1	5913707	5917398	-	3692	protein_coding	neuropeptides B/W receptor 1 [Source:MGI Symbol;Acc:MGI:891989]	-
ENSMUSG00000031847	88.8028	98.7632	120.104	35.0968	33.4828	55.9127	102.557	41.4974	1.30899	6.46651e-05	0.0010375	1700030J22Rik	8	116969594	116978959	-	2996	protein_coding	RIKEN cDNA 1700030J22 gene [Source:MGI Symbol;Acc:MGI:1916778]	-
ENSMUSG00000067872	29.9576	16.9593	36.5116	4.01107	4.6504	0	27.8095	2.88715	3.2529	6.60696e-05	0.00105541	Ccdc87	19	4839366	4842528	+	3163	protein_coding	coiled-coil domain containing 87 [Source:MGI Symbol;Acc:MGI:3026882]	-
ENSMUSG00000060639	53.4957	46.8876	56.6891	94.26	172.065	112.842	52.3575	126.389	-1.27279	6.66327e-05	0.00106358	H4c9	13	22040636	22041362	-	727	protein_coding	H4 clustered histone 9 [Source:MGI Symbol;Acc:MGI:2448432]	-
ENSMUSG00000090336	23.5381	25.9378	38.4333	4.01107	0	6.09956	29.3031	3.37021	3.14283	6.77333e-05	0.00107957	Cfap97d2	8	13705889	13743414	+	4799	protein_coding	CFAP97 domain containing 2 [Source:MGI Symbol;Acc:MGI:2685952]	-
ENSMUSG00000045467	40.6567	44.8924	69.1799	11.0304	18.6016	13.2157	51.5763	14.2826	1.8501	6.91712e-05	0.0010981	Ttll13	7	80246376	80260821	+	4321	protein_coding	tubulin tyrosine ligase-like family, member 13 [Source:MGI Symbol;Acc:MGI:1920845]	-
ENSMUSG00000053166	65.2647	127.694	183.519	6.0166	0	0	125.493	2.00553	5.97531	7.0151e-05	0.00111144	Cdh22	2	165111507	165234853	-	3702	protein_coding	cadherin 22 [Source:MGI Symbol;Acc:MGI:1341843]	-
ENSMUSG00000030671	690.094	702.316	693.721	477.317	212.988	338.526	695.377	342.944	1.02063	7.01963e-05	0.00111144	Pde3b	7	114415281	114539251	+	9114	protein_coding	phosphodiesterase 3B, cGMP-inhibited [Source:MGI Symbol;Acc:MGI:1333863]	-
ENSMUSG00000081249	31.0275	49.8804	61.4933	9.0249	16.7414	7.11616	47.4671	10.9608	2.10871	7.02437e-05	0.00111144	Gm11517	11	96795439	96795825	-	387	processed_pseudogene	predicted gene 11517 [Source:MGI Symbol;Acc:MGI:3650064]	-
ENSMUSG00000087042	22.4682	40.9019	40.355	147.407	96.7282	68.1118	34.575	104.082	-1.58643	7.05683e-05	0.00111496	Gm11611	11	97519612	97521895	-	1326	sense_intronic	predicted gene 11611 [Source:MGI Symbol;Acc:MGI:3707011]	-
ENSMUSG00000029832	140.159	33.9187	50.9241	17.047	15.8113	15.2489	75.0005	16.0358	2.22328	7.09731e-05	0.00111973	Nfe2l3	6	51432670	51458768	+	2973	protein_coding	nuclear factor, erythroid derived 2, like 3 [Source:MGI Symbol;Acc:MGI:1339958]	TF_bZIP
ENSMUSG00000020123	44.9364	33.9187	43.2375	10.0277	9.30079	13.2157	40.6975	10.8481	1.91005	7.16466e-05	0.00112807	Avpr1a	10	122448499	122453452	+	2670	protein_coding	arginine vasopressin receptor 1A [Source:MGI Symbol;Acc:MGI:1859216]	-
ENSMUSG00000014782	10.6991	20.9498	18.2558	1520.19	50.2243	155.539	16.6349	575.319	-5.11134	7.17633e-05	0.00112892	Plekhg4	8	105373274	105382862	+	5478	protein_coding	pleckstrin homology domain containing, family G (with RhoGef domain) member 4 [Source:MGI Symbol;Acc:MGI:2142544]	-
ENSMUSG00000047501	186.165	63.8469	97.0441	20.0553	29.7625	46.7633	115.685	32.1937	1.84497	7.22166e-05	0.0011336	Cldn4	5	134945119	134946934	-	1816	protein_coding	claudin 4 [Source:MGI Symbol;Acc:MGI:1313314]	-
ENSMUSG00000048988	10.6991	3.99043	1.92166	52.1439	74.4063	13.2157	5.53708	46.5886	-3.08976	7.32844e-05	0.00114705	Elfn1	5	139907943	139974722	+	4172	protein_coding	leucine rich repeat and fibronectin type III, extracellular 1 [Source:MGI Symbol;Acc:MGI:2442479]	-
ENSMUSG00000094088	177.606	52.8733	52.8458	11.0304	11.1609	32.531	94.4415	18.2408	2.37422	7.75917e-05	0.0012058	Ighv1-64	12	115507545	115508031	-	405	IG_V_gene	immunoglobulin heavy variable 1-64 [Source:MGI Symbol;Acc:MGI:4439789]	-
ENSMUSG00000049491	0	0	0	10.0277	2.79024	35.5808	0	16.1329	-6.44004	7.78127e-05	0.00120837	Slc36a3	11	55124815	55151708	-	2358	protein_coding	solute carrier family 36 (proton/amino acid symporter), member 3 [Source:MGI Symbol;Acc:MGI:2665001]	-
ENSMUSG00000094689	139.089	76.8159	37.4725	13.036	28.8325	6.09956	84.459	15.9893	2.3926	7.84506e-05	0.00121741	Ighv1-81	12	115920279	115920712	-	351	IG_V_gene	immunoglobulin heavy variable 1-81 [Source:MGI Symbol;Acc:MGI:4439635]	-
ENSMUSG00000117621	52.4257	42.8972	33.6291	91.2517	96.7282	106.742	42.984	98.2408	-1.196	7.89026e-05	0.00122268	Hspe1-rs1	18	47112139	47112653	+	515	protein_coding	heat shock protein 1 (chaperonin 10), related sequence 1 [Source:MGI Symbol;Acc:MGI:1935159]	-
ENSMUSG00000020937	365.91	218.476	255.581	126.349	98.5884	167.738	279.989	130.892	1.09758	7.99422e-05	0.00123527	Plcd3	11	103070304	103101658	-	3393	protein_coding	phospholipase C, delta 3 [Source:MGI Symbol;Acc:MGI:107451]	-
ENSMUSG00000055333	18.1885	45.89	36.5116	9.0249	1.86016	2.03319	33.53	4.30608	2.97039	8.01162e-05	0.00123699	Fat2	11	55250609	55336564	-	14528	protein_coding	FAT atypical cadherin 2 [Source:MGI Symbol;Acc:MGI:2685369]	-
novel.145	0	0	0	450.242	8.37071	49.8131	0	169.475	-9.83538	8.01666e-05	0.00123699	-	13	87663492	87672861	+	4553	-	- && P31789.1 RecName: Full=Envelope glycoprotein; AltName: Full=Env polyprotein; Contains: RecName: Full=Surface protein; Short=SU; Contains: RecName: Full=Transmembrane protein; Short=TM; Flags: Precursor [Mouse Intracisternal A-particle] && -	-
ENSMUSG00000076523	146.578	64.8446	157.577	23.0636	3.72032	42.6969	123	23.1603	2.41417	8.04955e-05	0.00124118	Igkv15-103	6	68437440	68437925	+	375	IG_V_gene	immunoglobulin kappa chain variable 15-103 [Source:MGI Symbol;Acc:MGI:96513]	-
ENSMUSG00000061808	11.769	3.99043	24.9816	0	0	0	13.5804	0	6.23345	8.16244e-05	0.0012577	Ttr	18	20665280	20674321	+	1186	protein_coding	transthyretin [Source:MGI Symbol;Acc:MGI:98865]	-
ENSMUSG00000048108	36.377	31.9235	37.4725	105.29	58.595	139.273	35.2577	101.053	-1.51734	8.27098e-05	0.00127262	Tmem72	6	116679063	116716913	-	17177	protein_coding	transmembrane protein 72 [Source:MGI Symbol;Acc:MGI:2442707]	-
ENSMUSG00000012123	41.7266	46.8876	34.59	15.0415	4.6504	8.13275	41.0681	9.27488	2.15327	8.47313e-05	0.00130188	Crybg2	4	134060815	134092504	+	7801	protein_coding	crystallin beta-gamma domain containing 2 [Source:MGI Symbol;Acc:MGI:1334463]	-
ENSMUSG00000034387	7.48939	15.9617	11.53	23.0636	513.404	186.037	11.6604	240.835	-4.36744	8.57859e-05	0.00131623	Ssu2	6	112359324	112388023	-	2543	protein_coding	ssu-2 homolog (C. elegans) [Source:MGI Symbol;Acc:MGI:2443733]	-
ENSMUSG00000021943	972.551	477.854	612.05	424.17	159.044	197.219	687.485	260.144	1.40225	8.67302e-05	0.00132978	Gdf10	14	33923587	33937983	+	5210	protein_coding	growth differentiation factor 10 [Source:MGI Symbol;Acc:MGI:95684]	-
ENSMUSG00000113535	24.608	21.9474	14.4125	3.0083	0	1.01659	20.3226	1.34163	3.94373	8.71089e-05	0.00133336	AU015791	12	105513480	105515246	+	1457	lincRNA	expressed sequence AU015791 [Source:MGI Symbol;Acc:MGI:2144938]	-
ENSMUSG00000081189	7.48939	21.9474	7.68666	0	0	0	12.3745	0	6.0983	8.74434e-05	0.00133601	Hspd1-ps4	4	106136111	106137778	-	1668	processed_pseudogene	heat shock protein 1 (chaperonin), pseudogene 4 [Source:MGI Symbol;Acc:MGI:3649750]	-
ENSMUSG00000053025	431.175	234.438	377.607	87.2407	13.0211	36.5974	347.74	45.6197	2.93149	8.80757e-05	0.00134379	Sv2b	7	75114894	75309262	-	8381	protein_coding	synaptic vesicle glycoprotein 2 b [Source:MGI Symbol;Acc:MGI:1927338]	-
ENSMUSG00000117900	7.48939	4.98804	13.4517	21.0581	19.5317	219.584	8.64303	86.7247	-3.32297	8.88783e-05	0.0013522	Gm50323	19	44225796	44246570	-	2268	antisense	predicted gene, 50323 [Source:MGI Symbol;Acc:MGI:6303185]	-
ENSMUSG00000017734	180.815	141.66	191.206	103.285	40.9235	40.6638	171.227	61.6241	1.4758	9.0725e-05	0.00137171	Dbndd2	2	164486106	164493319	+	4389	protein_coding	dysbindin (dystrobrevin binding protein 1) domain containing 2 [Source:MGI Symbol;Acc:MGI:106562]	-
ENSMUSG00000040653	99.5019	122.706	205.618	57.1577	4.6504	17.2821	142.609	26.3634	2.43937	9.19339e-05	0.0013871	Ppp1r14c	10	3366057	3464975	+	2617	protein_coding	protein phosphatase 1, regulatory inhibitor subunit 14C [Source:MGI Symbol;Acc:MGI:1923392]	-
ENSMUSG00000052117	257.849	214.486	279.602	140.387	138.582	72.1782	250.646	117.049	1.09731	9.21205e-05	0.00138895	D630039A03Rik	4	57908483	57916297	-	2830	protein_coding	RIKEN cDNA D630039A03 gene [Source:MGI Symbol;Acc:MGI:2442889]	-
ENSMUSG00000003354	151.928	139.665	225.796	85.2351	20.4617	14.2323	172.463	39.9764	2.11081	9.25822e-05	0.00139483	Ccdc65	15	98708207	98723336	+	1992	protein_coding	coiled-coil domain containing 65 [Source:MGI Symbol;Acc:MGI:2146001]	-
ENSMUSG00000020000	318.834	163.608	262.307	49.1356	6.51055	8.13275	248.25	21.2596	3.54709	9.26382e-05	0.00139483	Moxd1	10	24223517	24302790	+	3198	protein_coding	monooxygenase, DBH-like 1 [Source:MGI Symbol;Acc:MGI:1921582]	-
ENSMUSG00000028004	11.769	19.9522	16.3342	0	0.930079	0	16.0185	0.310026	5.50944	9.27777e-05	0.00139596	Npy2r	3	82538383	82548084	-	3383	protein_coding	neuropeptide Y receptor Y2 [Source:MGI Symbol;Acc:MGI:108418]	-
ENSMUSG00000079588	78.1037	89.7848	74.9449	33.0913	36.2731	35.5808	80.9445	34.9817	1.20986	9.36735e-05	0.00140749	Tmem182	1	40805601	40856887	+	2716	protein_coding	transmembrane protein 182 [Source:MGI Symbol;Acc:MGI:1923725]	-
ENSMUSG00000000308	118.76	33.9187	74.9449	27.0747	13.9512	11.1825	75.8747	17.4028	2.12407	9.37958e-05	0.00140836	Ckmt1	2	121357714	121363737	+	2496	protein_coding	creatine kinase, mitochondrial 1, ubiquitous [Source:MGI Symbol;Acc:MGI:99441]	-
ENSMUSG00000028864	117.69	120.711	98.0049	57.1577	27.9024	51.8463	112.135	45.6354	1.30026	9.41754e-05	0.00141211	Hgf	5	16553495	16620152	+	7186	protein_coding	hepatocyte growth factor [Source:MGI Symbol;Acc:MGI:96079]	-
ENSMUSG00000023959	299.576	429.969	510.202	160.443	261.352	195.186	413.249	205.66	1.00648	9.65018e-05	0.00144104	Clic5	17	44134768	44280172	+	9669	protein_coding	chloride intracellular channel 5 [Source:MGI Symbol;Acc:MGI:1917912]	-
ENSMUSG00000079560	177.606	186.553	177.754	115.318	53.9446	47.7799	180.637	72.3475	1.32117	9.68185e-05	0.00144478	Hoxa3	6	52169062	52213336	-	6014	protein_coding	homeobox A3 [Source:MGI Symbol;Acc:MGI:96175]	Homeobox
ENSMUSG00000026303	181.885	104.749	181.597	66.1826	9.30079	39.6472	156.077	38.3768	2.02728	9.77721e-05	0.00145701	Mlph	1	90915085	90951142	+	5357	protein_coding	melanophilin [Source:MGI Symbol;Acc:MGI:2176380]	-
ENSMUSG00000001131	180.815	163.608	119.143	3237.93	804.518	429.003	154.522	1490.48	-3.27001	9.96507e-05	0.00148095	Timp1	X	20870166	20874735	+	888	protein_coding	tissue inhibitor of metalloproteinase 1 [Source:MGI Symbol;Acc:MGI:98752]	-
ENSMUSG00000048796	231.101	245.412	269.033	305.844	628.733	587.591	248.515	507.389	-1.02975	0.000100116	0.00148686	Cyb561d1	3	108195687	108201212	-	5086	protein_coding	cytochrome b-561 domain containing 1 [Source:MGI Symbol;Acc:MGI:1919273]	-
ENSMUSG00000031786	194.724	244.414	360.312	18.0498	0	13.2157	266.483	10.4218	4.67965	0.000105905	0.00156338	Drc7	8	95055103	95078141	+	2988	protein_coding	dynein regulatory complex subunit 7 [Source:MGI Symbol;Acc:MGI:2685616]	-
ENSMUSG00000039232	114.481	59.8565	78.7883	163.451	163.694	283.63	84.3752	203.591	-1.27213	0.000105915	0.00156338	Stx11	10	12938209	12964298	-	4209	protein_coding	syntaxin 11 [Source:MGI Symbol;Acc:MGI:1921982]	-
ENSMUSG00000076514	177.606	67.8374	71.1016	21.0581	11.1609	42.6969	105.515	24.972	2.08196	0.000106506	0.00157103	Igkv17-121	6	68036812	68037318	+	363	IG_V_gene	immunoglobulin kappa variable 17-121 [Source:MGI Symbol;Acc:MGI:3647671]	-
ENSMUSG00000037016	174.396	126.696	171.028	54.1494	75.3364	91.4934	157.373	73.6597	1.09516	0.000109552	0.0016116	Frem2	3	53513938	53657355	-	13255	protein_coding	Fras1 related extracellular matrix protein 2 [Source:MGI Symbol;Acc:MGI:2444465]	-
ENSMUSG00000078612	215.053	173.584	229.639	112.31	21.3918	28.4646	206.092	54.0554	1.93257	0.000115192	0.00168218	Fyb2	4	104913456	105016863	+	3136	protein_coding	FYN binding protein 2 [Source:MGI Symbol;Acc:MGI:2685466]	-
ENSMUSG00000028707	10.6991	8.97848	12.4908	0	0	0	10.7228	0	5.89129	0.0001152	0.00168218	Dmbx1	4	115915119	115939926	-	5856	protein_coding	diencephalon/mesencephalon homeobox 1 [Source:MGI Symbol;Acc:MGI:2153518]	Homeobox
ENSMUSG00000028544	32.0974	11.9713	32.6683	4.01107	0	3.04978	25.579	2.35362	3.46266	0.000116471	0.00169846	Slc5a9	4	111875375	111902918	-	5184	protein_coding	solute carrier family 5 (sodium/glucose cotransporter), member 9 [Source:MGI Symbol;Acc:MGI:2140201]	-
ENSMUSG00000114566	8.55931	13.9665	27.8641	0	0.930079	0	16.7967	0.310026	5.57975	0.000116918	0.00170384	Gm48500	13	60463586	60481298	-	1611	lincRNA	predicted gene, 48500 [Source:MGI Symbol;Acc:MGI:6098026]	-
ENSMUSG00000081824	2.13983	6.98326	10.5692	30.083	39.0633	33.5476	6.56408	34.2313	-2.3681	0.000117391	0.00170959	Ndufs5-ps	16	42955631	42955949	+	319	processed_pseudogene	NADH:ubiquinone oxidoreductase core subunit S5, pseudogene [Source:MGI Symbol;Acc:MGI:3612445]	-
ENSMUSG00000034227	1480.76	1655.03	2257	145.401	3.72032	102.676	1797.6	83.9325	4.42112	0.000117471	0.00170962	Foxj1	11	116330704	116335399	-	2623	protein_coding	forkhead box J1 [Source:MGI Symbol;Acc:MGI:1347474]	Fork_head
ENSMUSG00000117664	18.1885	12.9689	14.4125	0	0.930079	0	15.19	0.310026	5.43047	0.000121226	0.00175625	Gm36860	19	32974990	32980063	-	456	lincRNA	predicted gene, 36860 [Source:MGI Symbol;Acc:MGI:5596019]	-
ENSMUSG00000049404	21.3983	18.9546	16.3342	0	2.79024	1.01659	18.8957	1.26894	3.86418	0.000121241	0.00175625	Rarres1	3	67478972	67515523	-	1325	protein_coding	retinoic acid receptor responder (tazarotene induced) 1 [Source:MGI Symbol;Acc:MGI:1924461]	-
ENSMUSG00000094335	278.177	152.634	89.3574	57.1577	57.6649	68.1118	173.39	60.9781	1.50642	0.000121694	0.00176164	Igkv1-117	6	68121046	68121827	+	404	IG_V_gene	immunoglobulin kappa variable 1-117 [Source:MGI Symbol;Acc:MGI:4439721]	-
ENSMUSG00000094652	34.2372	16.9593	20.1775	3.0083	3.72032	3.04978	23.7913	3.25947	2.86182	0.000126357	0.00182188	Ighv1-42	12	114937113	114937544	-	351	IG_V_gene	immunoglobulin heavy variable V1-42 [Source:MGI Symbol;Acc:MGI:3704123]	-
ENSMUSG00000089665	54.5656	28.9306	47.0808	12.0332	2.79024	12.1991	43.5257	9.00752	2.2819	0.000127709	0.00184016	Fcor	8	3671188	3672362	-	392	protein_coding	Foxo1 corepressor [Source:MGI Symbol;Acc:MGI:1915484]	-
ENSMUSG00000021696	159.417	162.61	246.934	72.1992	54.8747	113.859	189.654	80.3108	1.24268	0.000128098	0.00184212	Elovl7	13	108214404	108285683	+	4013	protein_coding	ELOVL family member 7, elongation of long chain fatty acids (yeast) [Source:MGI Symbol;Acc:MGI:1921809]	-
ENSMUSG00000025488	32.0974	18.9546	23.06	3.0083	5.58047	1.01659	24.704	3.20179	2.92906	0.00012821	0.00184212	Cox8b	7	140898945	140900446	-	360	protein_coding	cytochrome c oxidase subunit 8B [Source:MGI Symbol;Acc:MGI:105958]	-
ENSMUSG00000103149	60.9851	48.8828	43.2375	17.047	13.9512	19.3153	51.0351	16.7712	1.60662	0.000128668	0.00184665	AA914427	16	17922043	17923208	+	1166	TEC	EST AA914427 [Source:MGI Symbol;Acc:MGI:1858439]	-
ENSMUSG00000053192	108.061	86.7919	115.3	157.434	202.757	272.447	103.384	210.88	-1.028	0.00013027	0.00186594	Mllt11	3	95219135	95232171	-	2385	protein_coding	myeloid/lymphoid or mixed-lineage leukemia; translocated to, 11 [Source:MGI Symbol;Acc:MGI:1929671]	-
ENSMUSG00000068428	41.7266	40.9019	24.9816	10.0277	0	3.04978	35.8701	4.35915	3.05374	0.000130854	0.00187185	Gmnc	16	26913553	26991652	-	5740	protein_coding	geminin coiled-coil domain containing [Source:MGI Symbol;Acc:MGI:2685452]	-
ENSMUSG00000037010	90.9426	183.56	148.929	282.78	237.17	579.458	141.144	366.47	-1.37506	0.000132367	0.00189101	Apln	X	48025146	48034853	-	3149	protein_coding	apelin [Source:MGI Symbol;Acc:MGI:1353624]	-
ENSMUSG00000089876	97.3621	82.8015	99.9266	50.1383	34.4129	40.6638	93.3634	41.7383	1.16342	0.000133567	0.0019069	Tmem102	11	69803603	69805624	-	1933	protein_coding	transmembrane protein 102 [Source:MGI Symbol;Acc:MGI:1921591]	-
ENSMUSG00000042757	147.648	73.823	155.655	56.1549	40.9235	50.8297	125.709	49.3027	1.35148	0.000135435	0.00193104	Tmem108	9	103482947	103761837	-	9930	protein_coding	transmembrane protein 108 [Source:MGI Symbol;Acc:MGI:1932411]	-
ENSMUSG00000031089	46.0063	52.8733	65.3366	15.0415	16.7414	23.3817	54.7387	18.3882	1.57724	0.000136431	0.00194327	Slc6a14	X	21714896	21742355	+	3434	protein_coding	solute carrier family 6 (neurotransmitter transporter), member 14 [Source:MGI Symbol;Acc:MGI:1890216]	-
ENSMUSG00000045441	86.663	94.7728	114.339	46.1273	50.2243	39.6472	98.5916	45.3329	1.12066	0.000136472	0.00194327	Gprin3	6	59347226	59426294	-	8339	protein_coding	GPRIN family member 3 [Source:MGI Symbol;Acc:MGI:1924785]	-
ENSMUSG00000022595	11.769	10.9737	8.64749	0	0	0	10.4634	0	5.85463	0.000136613	0.00194401	Lypd2	15	74732247	74734329	-	679	protein_coding	Ly6/Plaur domain containing 2 [Source:MGI Symbol;Acc:MGI:1915561]	-
ENSMUSG00000054793	172.256	164.605	159.498	522.441	212.988	358.858	165.453	364.762	-1.14009	0.000137769	0.00195918	Cadm4	7	24482023	24504539	+	2161	protein_coding	cell adhesion molecule 4 [Source:MGI Symbol;Acc:MGI:2449088]	-
ENSMUSG00000076586	128.39	2.99283	46.12	3.0083	0.930079	8.13275	59.1675	4.02371	3.88682	0.000142151	0.00201755	Igkv8-21	6	70314895	70315472	-	382	IG_V_gene	immunoglobulin kappa variable 8-21 [Source:MGI Symbol;Acc:MGI:1330840]	-
ENSMUSG00000028391	152.998	164.605	194.088	64.177	76.2665	109.792	170.564	83.4119	1.03378	0.000142342	0.00201893	Wdr31	4	62448653	62470896	-	4738	protein_coding	WD repeat domain 31 [Source:MGI Symbol;Acc:MGI:1918604]	-
ENSMUSG00000095320	46.0063	278.333	293.054	56.1549	51.1543	50.8297	205.798	52.713	1.96597	0.000148776	0.00210334	Ccl21a	JH584294.1	121048	121713	-	402	protein_coding	chemokine (C-C motif) ligand 21A (serine) [Source:MGI Symbol;Acc:MGI:1349183]	-
ENSMUSG00000023043	2057.44	1442.54	2288.7	878.423	313.437	388.339	1929.56	526.733	1.87326	0.000149034	0.00210563	Krt18	15	102028180	102032027	+	1437	protein_coding	keratin 18 [Source:MGI Symbol;Acc:MGI:96692]	-
ENSMUSG00000047021	580.963	688.35	818.629	34.0941	0	23.3817	695.981	19.1586	5.18437	0.000149168	0.00210615	Cfap65	1	74902071	74935599	-	7817	protein_coding	cilia and flagella associated protein 65 [Source:MGI Symbol;Acc:MGI:2444274]	-
ENSMUSG00000058905	8.55931	9.97609	7.68666	31.0858	40.9235	31.5144	8.74068	34.5079	-1.98315	0.000150436	0.00212268	Gm10051	5	133475123	133475536	+	414	processed_pseudogene	predicted pseudogene 10051 [Source:MGI Symbol;Acc:MGI:3641791]	-
ENSMUSG00000085743	37.447	51.8756	52.8458	14.0387	0	7.11616	47.3895	7.05163	2.76063	0.000151372	0.00213312	8430419K02Rik	11	18845851	18874309	-	2587	processed_transcript	RIKEN cDNA 8430419K02 gene [Source:MGI Symbol;Acc:MGI:1921768]	-
ENSMUSG00000026494	299.576	424.981	368.96	245.678	106.959	150.456	364.506	167.698	1.12147	0.000153539	0.00215946	Kif26b	1	178529125	178939200	+	14696	protein_coding	kinesin family member 26B [Source:MGI Symbol;Acc:MGI:2447076]	-
ENSMUSG00000032087	25.6779	17.957	28.825	3.0083	0	5.08297	24.1533	2.69709	3.18614	0.000153885	0.00216293	Dscaml1	9	45426628	45753712	+	8909	protein_coding	DS cell adhesion molecule like 1 [Source:MGI Symbol;Acc:MGI:2150309]	-
ENSMUSG00000032473	0	0.997609	4.80416	13.036	546.886	70.145	1.93392	210.022	-6.7508	0.000156155	0.00219186	Cldn18	9	99689461	99717267	-	4456	protein_coding	claudin 18 [Source:MGI Symbol;Acc:MGI:1929209]	-
ENSMUSG00000040037	144.438	96.768	113.378	61.1687	13.9512	31.5144	118.195	35.5448	1.73655	0.000158127	0.00221683	Negr1	3	156561794	157316445	+	10506	protein_coding	neuronal growth regulator 1 [Source:MGI Symbol;Acc:MGI:2444846]	-
ENSMUSG00000098893	23.5381	44.8924	20.1775	91.2517	103.239	63.0288	29.536	85.8398	-1.53979	0.000159303	0.00223044	Gm17828	9	72292542	72293340	-	799	processed_pseudogene	predicted gene, 17828 [Source:MGI Symbol;Acc:MGI:5010013]	-
ENSMUSG00000041479	310.275	155.627	236.365	111.307	97.6583	125.041	234.089	111.335	1.07206	0.000160079	0.00223843	Syt15	14	34219595	34230420	+	5164	protein_coding	synaptotagmin XV [Source:MGI Symbol;Acc:MGI:2442166]	-
ENSMUSG00000015966	392.658	144.653	220.991	121.335	42.7836	89.4603	252.768	84.5262	1.58125	0.000164672	0.00229971	Il17rb	14	29996135	30008896	-	3707	protein_coding	interleukin 17 receptor B [Source:MGI Symbol;Acc:MGI:1355292]	-
ENSMUSG00000096878	39.5868	11.9713	34.59	6.0166	0	2.03319	28.716	2.68326	3.43581	0.000165557	0.00230762	Gm21083	5	15577333	15582078	+	1141	protein_coding	predicted gene, 21083 [Source:MGI Symbol;Acc:MGI:5434438]	-
ENSMUSG00000010064	678.325	731.247	554.4	1251.45	2341.01	818.358	654.657	1470.27	-1.16759	0.000167623	0.00232896	Slc38a3	9	107650634	107669530	-	5277	protein_coding	solute carrier family 38, member 3 [Source:MGI Symbol;Acc:MGI:1923507]	-
ENSMUSG00000050822	24.608	19.9522	15.3733	44.1217	54.8747	92.51	19.9778	63.8355	-1.67875	0.000167895	0.00233125	Slc29a4	5	142692512	142722490	+	2862	protein_coding	solute carrier family 29 (nucleoside transporters), member 4 [Source:MGI Symbol;Acc:MGI:2385330]	-
ENSMUSG00000043219	105.921	139.665	98.9657	58.1605	11.1609	12.1991	114.851	27.1735	2.08218	0.000170972	0.00236795	Hoxa6	6	52206288	52208722	-	874	protein_coding	homeobox A6 [Source:MGI Symbol;Acc:MGI:96178]	Homeobox
ENSMUSG00000004698	237.521	127.694	169.107	97.2683	21.3918	33.5476	178.107	50.7359	1.81327	0.000171141	0.00236878	Hdac9	12	34047580	34917095	-	14838	protein_coding	histone deacetylase 9 [Source:MGI Symbol;Acc:MGI:1931221]	-
ENSMUSG00000022388	8.55931	17.957	18.2558	0	0	1.01659	14.924	0.338865	5.40844	0.000171956	0.00237854	Ttll8	15	88890633	88954418	-	3428	protein_coding	tubulin tyrosine ligase-like family, member 8 [Source:MGI Symbol;Acc:MGI:1922902]	-
ENSMUSG00000038700	175.466	93.7752	98.9657	49.1356	22.3219	55.9127	122.736	42.4567	1.53364	0.000172979	0.00239118	Hoxb5	11	96303336	96306121	+	2786	protein_coding	homeobox B5 [Source:MGI Symbol;Acc:MGI:96186]	Homeobox
ENSMUSG00000096107	158.347	25.9378	38.4333	16.0443	0.930079	10.1659	74.2394	9.04676	3.04212	0.00017311	0.00239122	Gm16505	13	3358273	3363862	+	1627	transcribed_unprocessed_pseudogene	predicted gene 16505 [Source:MGI Symbol;Acc:MGI:3642261]	-
ENSMUSG00000073375	13.9089	17.957	20.1775	48.1328	40.9235	81.3275	17.3478	56.7946	-1.70596	0.00017397	0.00239726	Lrrc30	17	67630964	67632723	-	1760	protein_coding	leucine rich repeat containing 30 [Source:MGI Symbol;Acc:MGI:2685172]	-
ENSMUSG00000089783	16.0487	24.9402	6.72583	0	0	1.01659	15.9049	0.338865	5.49675	0.000174546	0.00240367	Gm454	5	138202134	138207310	-	837	transcribed_unprocessed_pseudogene	predicted gene 454 [Source:MGI Symbol;Acc:MGI:2685300]	-
ENSMUSG00000029659	66.3346	41.8996	32.6683	16.0443	7.44063	13.2157	46.9675	12.2335	1.94356	0.000176089	0.00242033	Medag	5	149411749	149431723	+	3956	protein_coding	mesenteric estrogen dependent adipogenesis [Source:MGI Symbol;Acc:MGI:1917967]	-
ENSMUSG00000056133	49.216	29.9283	53.8066	17.047	5.58047	3.04978	44.317	8.55909	2.37516	0.0001762	0.00242033	Unc93a2	17	7362815	7385464	-	2945	protein_coding	unc-93 homolog A2 [Source:MGI Symbol;Acc:MGI:3712668]	-
ENSMUSG00000048138	33.1673	22.945	21.1383	1.00277	0.930079	7.11616	25.7502	3.01633	3.10981	0.000179743	0.00246588	Dmrt2	19	25672411	25678991	+	2337	protein_coding	doublesex and mab-3 related transcription factor 2 [Source:MGI Symbol;Acc:MGI:1330307]	DM
ENSMUSG00000091845	46.0063	29.9283	32.6683	94.26	72.5462	88.4437	36.2009	85.0833	-1.23547	0.000182126	0.00249543	Rpl36-ps12	6	108140120	108140509	-	390	processed_pseudogene	ribosomal protein L36, pseudogene 12 [Source:MGI Symbol;Acc:MGI:3782787]	-
ENSMUSG00000059956	40.6567	33.9187	36.5116	12.0332	10.2309	9.14934	37.029	10.4711	1.82152	0.000182248	0.00249554	Serpinb12	1	106934449	106957080	+	2498	protein_coding	serine (or cysteine) peptidase inhibitor, clade B (ovalbumin), member 12 [Source:MGI Symbol;Acc:MGI:1919119]	-
ENSMUSG00000034212	51.3558	79.8087	55.7283	8.02213	10.2309	29.4812	62.2976	15.9114	1.97463	0.000184018	0.00251819	Ankmy1	1	92859803	92902906	-	4846	protein_coding	ankyrin repeat and MYND domain containing 1 [Source:MGI Symbol;Acc:MGI:3045261]	-
ENSMUSG00000042751	150.858	94.7728	172.95	73.2019	17.6715	16.2655	139.527	35.713	1.96796	0.000186701	0.0025533	Nmnat2	1	152954993	153119261	+	5781	protein_coding	nicotinamide nucleotide adenylyltransferase 2 [Source:MGI Symbol;Acc:MGI:2444155]	-
ENSMUSG00000055629	70.6143	51.8756	66.2974	31.0858	18.6016	17.2821	62.9291	22.3231	1.4962	0.000190838	0.00259682	B4galnt4	7	141061104	141072400	+	3852	protein_coding	beta-1,4-N-acetyl-galactosaminyl transferase 4 [Source:MGI Symbol;Acc:MGI:2652891]	-
ENSMUSG00000030075	32.0974	5.98565	14.4125	40.1107	105.099	88.4437	17.4985	77.8844	-2.16169	0.000191423	0.00260316	Cntn3	6	102162655	102573101	-	6730	protein_coding	contactin 3 [Source:MGI Symbol;Acc:MGI:99534]	-
ENSMUSG00000000690	412.986	214.486	384.333	211.584	97.6583	113.859	337.268	141.034	1.25846	0.00019185	0.00260571	Hoxb6	11	96292476	96301569	+	1964	protein_coding	homeobox B6 [Source:MGI Symbol;Acc:MGI:96187]	Homeobox
ENSMUSG00000070867	209.703	192.538	265.19	141.39	44.6438	54.8961	222.477	80.31	1.47168	0.000193018	0.00261506	Trabd2b	4	114406724	114615098	+	6617	protein_coding	TraB domain containing 2B [Source:MGI Symbol;Acc:MGI:3650152]	-
ENSMUSG00000026971	69.5444	35.9139	70.1408	18.0498	0	3.04978	58.533	7.03319	3.06509	0.000197378	0.00266748	Itgb6	2	60598292	60722643	-	7111	protein_coding	integrin beta 6 [Source:MGI Symbol;Acc:MGI:96615]	-
ENSMUSG00000062515	6916.99	5045.9	5905.28	368.015	100.449	1296.16	5956.06	588.207	3.34006	0.000199178	0.00268681	Fabp4	3	10204088	10208576	-	4489	protein_coding	fatty acid binding protein 4, adipocyte [Source:MGI Symbol;Acc:MGI:88038]	-
ENSMUSG00000045655	216.122	228.452	327.644	22.0609	0	8.13275	257.406	10.0645	4.67955	0.000200855	0.0027044	Fam216b	14	78081021	78089007	-	2323	protein_coding	family with sequence similarity 216, member B [Source:MGI Symbol;Acc:MGI:2145738]	-
ENSMUSG00000040714	92.0125	65.8422	113.378	25.0692	41.8536	39.6472	90.411	35.5233	1.34673	0.000204734	0.00274305	Klc3	7	19394437	19404104	-	2647	protein_coding	kinesin light chain 3 [Source:MGI Symbol;Acc:MGI:1277971]	-
ENSMUSG00000063060	344.512	234.438	316.114	168.465	90.2177	173.838	298.355	144.173	1.05066	0.000207541	0.00277725	Sox7	14	63943673	63950732	+	3299	protein_coding	SRY (sex determining region Y)-box 7 [Source:MGI Symbol;Acc:MGI:98369]	HMG
ENSMUSG00000007030	31.0275	45.89	44.1983	14.0387	6.51055	12.1991	40.3719	10.9161	1.89471	0.000210041	0.00280725	Vwa7	17	35016579	35026741	+	4313	protein_coding	von Willebrand factor A domain containing 7 [Source:MGI Symbol;Acc:MGI:1306798]	-
ENSMUSG00000031391	71.6842	48.8828	42.2766	14.0387	22.3219	16.2655	54.2812	17.542	1.62367	0.000214008	0.00285327	L1cam	X	73853778	73896105	-	7347	protein_coding	L1 cell adhesion molecule [Source:MGI Symbol;Acc:MGI:96721]	-
ENSMUSG00000048939	284.597	418.996	715.82	28.0775	3.72032	0	473.138	10.5993	5.48117	0.000215522	0.00286818	Atp13a5	16	29231851	29378732	-	4661	protein_coding	ATPase type 13A5 [Source:MGI Symbol;Acc:MGI:2444068]	-
novel.538	3.20974	6.98326	2.8825	18.0498	23.252	40.6638	4.3585	27.3218	-2.64565	0.000221977	0.0029421	-	9	86725096	86727709	+	1414	-	- && - && -	-
ENSMUSG00000066724	33.1673	33.9187	41.3158	77.213	80.9169	81.3275	36.1339	79.8191	-1.14151	0.000222023	0.0029421	Gm10175	7	23946646	23947290	-	645	transcribed_processed_pseudogene	predicted gene 10175 [Source:MGI Symbol;Acc:MGI:3704287]	-
ENSMUSG00000076617	408.707	896.85	339.174	216.598	114.4	284.646	548.244	205.215	1.41853	0.000227649	0.00300751	Ighm	12	113418558	113422730	-	1886	IG_C_gene	immunoglobulin heavy constant mu [Source:MGI Symbol;Acc:MGI:96448]	-
ENSMUSG00000070469	56.7054	41.8996	43.2375	21.0581	7.44063	5.08297	47.2808	11.1939	2.08045	0.000238464	0.00314086	Adamtsl3	7	82335694	82614450	+	7744	protein_coding	ADAMTS-like 3 [Source:MGI Symbol;Acc:MGI:3028499]	-
ENSMUSG00000039114	468.622	412.012	432.375	864.385	1297.46	2887.13	437.67	1682.99	-1.94311	0.000239536	0.00315307	Nrn1	13	36725361	36735131	-	2249	protein_coding	neuritin 1 [Source:MGI Symbol;Acc:MGI:1915654]	-
ENSMUSG00000029212	72.7541	130.687	162.381	54.1494	53.9446	36.5974	121.94	48.2304	1.3388	0.000241552	0.0031721	Gabrb1	5	71658113	72149037	+	13838	protein_coding	gamma-aminobutyric acid (GABA) A receptor, subunit beta 1 [Source:MGI Symbol;Acc:MGI:95619]	-
ENSMUSG00000041012	255.709	215.483	292.093	176.487	101.379	88.4437	254.429	122.103	1.05987	0.000241564	0.0031721	Cmtm8	9	114789345	114844156	-	3401	protein_coding	CKLF-like MARVEL transmembrane domain containing 8 [Source:MGI Symbol;Acc:MGI:2447167]	-
ENSMUSG00000005907	335.953	353.153	356.469	468.292	1422.09	593.691	348.525	828.025	-1.24875	0.00024555	0.00321668	Pex1	5	3596066	3637232	+	10356	protein_coding	peroxisomal biogenesis factor 1 [Source:MGI Symbol;Acc:MGI:1918632]	-
ENSMUSG00000037362	36.377	44.8924	38.4333	15.0415	2.79024	9.14934	39.9009	8.99369	2.15914	0.000246884	0.00323221	Ccn3	15	54745702	54754039	+	2869	protein_coding	cellular communication network factor 3 [Source:MGI Symbol;Acc:MGI:109185]	-
novel.550	22.4682	8.97848	22.0991	2.00553	0	0	17.8486	0.668511	4.76151	0.00025063	0.00326946	-	9	122739410	122740548	+	702	-	- && - && -	-
ENSMUSG00000095630	100.572	70.8302	130.673	33.0913	6.51055	39.6472	100.692	26.4163	1.93599	0.00025364	0.00330081	Igkv6-23	6	70260409	70260955	-	369	IG_V_gene	immunoglobulin kappa variable 6-23 [Source:MGI Symbol;Acc:MGI:3711980]	-
ENSMUSG00000026675	359.491	580.608	705.251	818.257	26284	5768.15	548.45	10956.8	-4.3203	0.000254822	0.0033142	Hsd17b7	1	169949535	169969241	-	5104	protein_coding	hydroxysteroid (17-beta) dehydrogenase 7 [Source:MGI Symbol;Acc:MGI:1330808]	-
ENSMUSG00000026304	58.8452	40.9019	55.7283	20.0553	8.37071	19.3153	51.8252	15.9138	1.70932	0.000258747	0.00336324	Rab17	1	90958133	90969661	-	1992	protein_coding	RAB17, member RAS oncogene family [Source:MGI Symbol;Acc:MGI:104640]	-
ENSMUSG00000004360	28.8877	27.933	24.9816	6.0166	0.930079	7.11616	27.2674	4.68761	2.55538	0.00026902	0.00348222	9330159F19Rik	10	29211606	29230779	+	5767	protein_coding	RIKEN cDNA 9330159F19 gene [Source:MGI Symbol;Acc:MGI:3036239]	-
ENSMUSG00000020059	59.9151	37.9091	38.4333	14.0387	14.8813	14.2323	45.4192	14.3841	1.6559	0.000274209	0.003539	Sycp3	10	88459569	88473236	+	1264	protein_coding	synaptonemal complex protein 3 [Source:MGI Symbol;Acc:MGI:109542]	-
ENSMUSG00000095416	31.0275	7.98087	47.0808	3.0083	4.6504	3.04978	28.6964	3.56949	3.00256	0.000282606	0.00363003	Ighv1-12	12	114615850	114616318	-	386	IG_V_gene	immunoglobulin heavy variable V1-12 [Source:MGI Symbol;Acc:MGI:3646284]	-
novel.207	19.2584	19.9522	13.4517	3.0083	0	1.01659	17.5541	1.34163	3.73234	0.000285372	0.00366123	-	16	85215401	85217533	+	882	-	- && - && -	-
ENSMUSG00000076598	102.712	32.9211	86.4749	1.00277	3.72032	25.4148	74.0359	10.046	2.88773	0.000286373	0.00367192	Igkv3-7	6	70607437	70608036	+	359	IG_V_gene	immunoglobulin kappa variable 3-7 [Source:MGI Symbol;Acc:MGI:1330852]	-
ENSMUSG00000112963	0	0.997609	0	30.083	11.1609	6.09956	0.332536	15.7812	-5.44829	0.00028742	0.00368318	Gm6093	13	33562486	33569317	-	3408	lincRNA	predicted gene 6093 [Source:MGI Symbol;Acc:MGI:3648840]	-
ENSMUSG00000031775	37.447	11.9713	42.2766	7.01936	4.6504	3.04978	30.565	4.90651	2.63874	0.000290195	0.00371436	Pllp	8	94674894	94696278	-	2083	protein_coding	plasma membrane proteolipid [Source:MGI Symbol;Acc:MGI:1915051]	-
ENSMUSG00000026994	138.019	109.737	217.148	84.2324	16.7414	26.4314	154.968	42.4684	1.87009	0.00029709	0.00379147	Galnt3	2	66082766	66124994	-	4374	protein_coding	polypeptide N-acetylgalactosaminyltransferase 3 [Source:MGI Symbol;Acc:MGI:894695]	-
ENSMUSG00000026822	414.056	344.175	457.356	115.318	20.4617	93.5266	405.196	76.4355	2.40741	0.000301241	0.00383621	Lcn2	2	32384633	32388252	-	2623	protein_coding	lipocalin 2 [Source:MGI Symbol;Acc:MGI:96757]	-
ENSMUSG00000034648	400.148	371.11	435.257	871.404	1334.66	4110.09	402.172	2105.39	-2.38816	0.00030663	0.00389268	Lrrn1	6	107529768	107570214	+	3700	protein_coding	leucine rich repeat protein 1, neuronal [Source:MGI Symbol;Acc:MGI:106038]	-
novel.75	3.20974	13.9665	14.4125	0	0	0	10.5296	0	5.86771	0.000307187	0.00389748	-	11	88774622	88780990	+	525	-	- && - && -	-
ENSMUSG00000027380	24.608	22.945	42.2766	9.0249	4.6504	5.08297	29.9432	6.25275	2.26535	0.000307852	0.00390364	Acoxl	2	127838876	128123873	+	3179	protein_coding	acyl-Coenzyme A oxidase-like [Source:MGI Symbol;Acc:MGI:1921371]	-
ENSMUSG00000102114	1.06991	5.98565	4.80416	6.0166	76.2665	34.5642	3.95324	38.9491	-3.29221	0.000314404	0.00397517	BC048559	10	41746721	41783437	+	3784	antisense	cDNA sequence BC048559 [Source:MGI Symbol;Acc:MGI:3814724]	-
ENSMUSG00000025013	5.34957	8.97848	14.4125	11.0304	78.1266	85.3939	9.58018	58.1836	-2.59696	0.000319173	0.00403076	Tll2	19	41082753	41206835	-	4732	protein_coding	tolloid-like 2 [Source:MGI Symbol;Acc:MGI:1346044]	-
ENSMUSG00000097074	16.0487	12.9689	19.2166	0	0	2.03319	16.0781	0.677729	4.60808	0.000324608	0.00409228	4833428L15Rik	9	45416626	45431730	-	1812	antisense	RIKEN cDNA 4833428L15 gene [Source:MGI Symbol;Acc:MGI:1921852]	-
ENSMUSG00000043529	2.13983	15.9617	15.3733	0	0	0	11.1583	0	5.95135	0.000334873	0.0042095	Olfr266	3	106820485	106826287	-	2244	protein_coding	olfactory receptor 266 [Source:MGI Symbol;Acc:MGI:3030100]	-
ENSMUSG00000094787	34.2372	15.9617	41.3158	7.01936	6.51055	5.08297	30.5049	6.2043	2.29668	0.00033959	0.00425162	Ighv1-54	12	115193675	115194134	-	377	IG_V_gene	immunoglobulin heavy variable V1-54 [Source:MGI Symbol;Acc:MGI:3647133]	-
ENSMUSG00000070306	879.469	809.061	1225.06	89.2462	0.930079	24.3983	971.197	38.1915	4.6691	0.000348254	0.00434758	Ccdc153	9	44240676	44247306	+	2036	protein_coding	coiled-coil domain containing 153 [Source:MGI Symbol;Acc:MGI:2448587]	-
novel.216	7.48939	12.9689	7.68666	49.1356	21.3918	45.7467	9.38165	38.758	-2.04295	0.000355252	0.0044147	-	16	93175856	93180432	-	4577	-	- && - && -	-
ENSMUSG00000086767	16.0487	27.933	15.3733	62.1715	88.3575	38.6306	19.785	63.0532	-1.67333	0.000360117	0.00446751	Gm13070	4	149904006	149908149	+	768	antisense	predicted gene 13070 [Source:MGI Symbol;Acc:MGI:3651970]	-
ENSMUSG00000076671	13.9089	11.9713	3.84333	0	0	0	9.90783	0	5.77419	0.000364176	0.00451528	Ighv13-2	12	114357759	114358218	-	359	IG_V_gene	immunoglobulin heavy variable 13-2 [Source:MGI Symbol;Acc:MGI:3705861]	-
ENSMUSG00000085931	0	0	0.960832	20.0553	7.44063	13.2157	0.320277	13.5706	-5.22921	0.000375002	0.00462401	Gm12648	4	94089576	94425588	-	656	lincRNA	predicted gene 12648 [Source:MGI Symbol;Acc:MGI:3649948]	-
novel.534	18.1885	18.9546	13.4517	47.13	34.4129	91.4934	16.8649	57.6788	-1.77391	0.000375069	0.00462401	-	9	57768868	57773119	+	4252	-	- && - && -	-
ENSMUSG00000028883	287.807	123.703	130.673	99.2739	45.5739	50.8297	180.728	65.2258	1.47021	0.000379271	0.00467053	Sema3a	5	13125414	13602565	+	13868	protein_coding	sema domain, immunoglobulin domain (Ig), short basic domain, secreted, (semaphorin) 3A [Source:MGI Symbol;Acc:MGI:107558]	-
ENSMUSG00000094420	316.694	144.653	96.0832	44.1217	15.8113	85.3939	185.81	48.4423	1.9413	0.000379755	0.00467384	Igkv10-96	6	68631963	68632442	-	359	IG_V_gene	immunoglobulin kappa variable 10-96 [Source:MGI Symbol;Acc:MGI:4439561]	-
ENSMUSG00000113003	8.55931	25.9378	21.1383	1.00277	0.930079	3.04978	18.5451	1.66088	3.49695	0.000380722	0.0046831	Gm47138	12	99366544	99369913	-	3370	TEC	predicted gene, 47138 [Source:MGI Symbol;Acc:MGI:6095896]	-
ENSMUSG00000044576	12.839	15.9617	25.9425	3.0083	0.930079	2.03319	18.2477	1.99052	3.21116	0.000381391	0.00468603	Garem2	5	30105161	30118378	+	3865	protein_coding	GRB2 associated regulator of MAPK1 subtype 2 [Source:MGI Symbol;Acc:MGI:2685290]	-
novel.478	24.608	16.9593	20.1775	124.343	38.1332	53.8795	20.5816	72.1186	-1.80948	0.000383066	0.0047007	-	7	75788569	75791525	+	2455	-	- && - && -	-
ENSMUSG00000028294	234.311	283.321	418.923	22.0609	0	18.2987	312.185	13.4532	4.53871	0.000385801	0.00472954	Cfap206	4	34688559	34730206	-	2484	protein_coding	cilia and flagella associated protein 206 [Source:MGI Symbol;Acc:MGI:1916579]	-
ENSMUSG00000056648	274.968	77.8135	222.913	84.2324	25.1121	63.0288	191.898	57.4578	1.74137	0.000386387	0.00473405	Hoxb8	11	96281905	96285315	+	2635	protein_coding	homeobox B8 [Source:MGI Symbol;Acc:MGI:96189]	Homeobox
ENSMUSG00000029167	170.116	89.7848	159.498	61.1687	34.4129	74.2113	139.8	56.5977	1.30688	0.000392465	0.00480312	Ppargc1a	5	51454250	51567726	-	6592	protein_coding	peroxisome proliferative activated receptor, gamma, coactivator 1 alpha [Source:MGI Symbol;Acc:MGI:1342774]	-
ENSMUSG00000023064	60.9851	63.8469	55.7283	30.083	10.2309	20.3319	60.1868	20.2152	1.57923	0.000394152	0.0048183	Sncg	14	34370274	34374789	-	852	protein_coding	synuclein, gamma [Source:MGI Symbol;Acc:MGI:1298397]	-
ENSMUSG00000047786	52.4257	54.8685	44.1983	128.354	125.561	76.2445	50.4975	110.053	-1.12576	0.00039437	0.0048183	Lix1	17	17402672	17459387	+	3434	protein_coding	limb and CNS expressed 1 [Source:MGI Symbol;Acc:MGI:1913893]	-
ENSMUSG00000076556	67.4045	31.9235	106.652	22.0609	10.2309	23.3817	68.6601	18.5578	1.89248	0.000396635	0.00484092	Igkv4-57	6	69575975	69576500	-	352	IG_V_gene	immunoglobulin kappa variable 4-57 [Source:MGI Symbol;Acc:MGI:2685035]	-
ENSMUSG00000029343	17.1186	7.98087	29.7858	231.639	23.252	64.0454	18.2951	106.312	-2.53624	0.000396666	0.00484092	Crybb1	5	112255815	112269585	+	985	protein_coding	crystallin, beta B1 [Source:MGI Symbol;Acc:MGI:104992]	-
ENSMUSG00000059900	31.0275	27.933	23.06	9.0249	2.79024	5.08297	27.3402	5.6327	2.28631	0.000401149	0.00488469	Tmem40	6	115729131	115762410	-	2140	protein_coding	transmembrane protein 40 [Source:MGI Symbol;Acc:MGI:2137870]	-
ENSMUSG00000075324	84.5231	101.756	145.086	41.1134	63.2454	35.5808	110.455	46.6465	1.24193	0.000402232	0.00489513	Fign	2	63971507	64098038	-	9969	protein_coding	fidgetin [Source:MGI Symbol;Acc:MGI:1890647]	-
ENSMUSG00000022032	340.232	1019.56	405.471	226.625	155.323	307.011	588.42	229.653	1.35809	0.000404091	0.00491227	Scara5	14	65666403	65764826	+	6093	protein_coding	scavenger receptor class A, member 5 [Source:MGI Symbol;Acc:MGI:1918395]	-
ENSMUSG00000051439	366.98	241.421	301.701	189.523	70.686	144.356	303.368	134.855	1.17091	0.00040645	0.00493819	Cd14	18	36725067	36726798	-	1732	protein_coding	CD14 antigen [Source:MGI Symbol;Acc:MGI:88318]	-
ENSMUSG00000029074	210.773	191.541	287.289	140.387	50.2243	102.676	229.868	97.7625	1.23578	0.000407326	0.00494056	Ttll10	4	156034840	156059414	-	3985	protein_coding	tubulin tyrosine ligase-like family, member 10 [Source:MGI Symbol;Acc:MGI:1921855]	-
ENSMUSG00000096753	12.839	14.9641	9.60832	0	0	1.01659	12.4705	0.338865	5.14623	0.000413159	0.00499739	Fam181a	12	103310975	103317065	+	1537	protein_coding	family with sequence similarity 181, member A [Source:MGI Symbol;Acc:MGI:3647570]	-
ENSMUSG00000021263	128.39	69.8326	122.987	57.1577	11.1609	19.3153	107.07	29.2113	1.87683	0.00042262	0.00509032	Degs2	12	108678711	108702315	-	2583	protein_coding	delta(4)-desaturase, sphingolipid 2 [Source:MGI Symbol;Acc:MGI:1917309]	-
ENSMUSG00000096594	41.7266	18.9546	40.355	1.00277	11.1609	2.03319	33.6787	4.7323	2.81118	0.000422788	0.00509032	Igkv8-19	6	70340876	70341453	-	370	IG_V_gene	immunoglobulin kappa variable 8-19 [Source:MGI Symbol;Acc:MGI:1330844]	-
ENSMUSG00000076677	105.921	22.945	28.825	8.02213	3.72032	15.2489	52.5638	8.99712	2.55073	0.000422947	0.00509032	Ighv6-3	12	114391712	114392169	-	356	IG_V_gene	immunoglobulin heavy variable 6-3 [Source:MGI Symbol;Acc:MGI:4439854]	-
ENSMUSG00000001249	132.669	50.878	102.809	32.0885	13.0211	41.6803	95.4521	28.93	1.7256	0.000425004	0.00511226	Hpn	7	31098725	31115290	-	4101	protein_coding	hepsin [Source:MGI Symbol;Acc:MGI:1196620]	-
ENSMUSG00000079323	17.1186	26.9354	22.0991	5.01383	3.72032	3.04978	22.0511	3.92798	2.49059	0.000426463	0.00512697	Gm20661	9	107983058	107995007	+	2160	protein_coding	predicted gene 20661 [Source:MGI Symbol;Acc:MGI:5313108]	-
ENSMUSG00000021922	47.0762	73.823	33.6291	14.0387	20.4617	6.09956	51.5094	13.5333	1.92139	0.000429215	0.00515722	Itih4	14	30886476	30902353	+	3690	protein_coding	inter alpha-trypsin inhibitor, heavy chain 4 [Source:MGI Symbol;Acc:MGI:109536]	-
ENSMUSG00000035540	9.62922	0.997609	27.8641	0	0	0	12.8303	0	6.15162	0.000431224	0.00517564	Gc	5	89417522	89457898	-	1845	protein_coding	vitamin D binding protein [Source:MGI Symbol;Acc:MGI:95669]	-
ENSMUSG00000096957	57.7753	52.8733	61.4933	28.0775	10.2309	20.3319	57.3806	19.5467	1.55935	0.00043471	0.005206	E230013L22Rik	8	11477929	11480241	+	1856	bidirectional_promoter_lncRNA	RIKEN cDNA E230013L22 gene [Source:MGI Symbol;Acc:MGI:2142601]	-
ENSMUSG00000118200	8.55931	5.98565	16.3342	17.047	87.4274	51.8463	10.293	52.1069	-2.33703	0.000437135	0.00522642	Gm31621	18	83633641	83638085	-	2174	lincRNA	predicted gene, 31621 [Source:MGI Symbol;Acc:MGI:5590780]	-
ENSMUSG00000096074	64.1948	29.9283	55.7283	13.036	20.4617	7.11616	49.9504	13.538	1.8759	0.000437774	0.00523116	Ighv1-72	12	115757984	115758461	-	396	IG_V_gene	immunoglobulin heavy variable 1-72 [Source:MGI Symbol;Acc:MGI:4439633]	-
ENSMUSG00000024778	124.11	71.8278	113.378	43.119	42.7836	53.8795	103.105	46.594	1.1462	0.000439573	0.00524692	Fas	19	34290666	34327772	+	2062	protein_coding	Fas (TNF receptor superfamily member 6) [Source:MGI Symbol;Acc:MGI:95484]	-
ENSMUSG00000023232	112.341	82.8015	136.438	64.177	41.8536	27.448	110.527	44.4929	1.31301	0.000441099	0.00526225	Serinc2	4	130253495	130279205	-	2319	protein_coding	serine incorporator 2 [Source:MGI Symbol;Acc:MGI:1919132]	-
ENSMUSG00000096326	20.3284	18.9546	22.0991	3.0083	0.930079	5.08297	20.4607	3.00712	2.78324	0.000441665	0.00526611	Ighv1-78	12	115868773	115869227	-	376	IG_V_gene	immunoglobulin heavy variable 1-78 [Source:MGI Symbol;Acc:MGI:4439736]	-
ENSMUSG00000085779	80.2435	40.9019	38.4333	18.0498	9.30079	19.3153	53.1929	15.5553	1.77615	0.000447263	0.00532153	Atcayos	10	81194609	81210877	+	4375	antisense	ataxia, cerebellar, Cayman type, opposite strand [Source:MGI Symbol;Acc:MGI:1916928]	-
ENSMUSG00000036395	458.993	406.027	506.359	258.714	119.05	291.762	457.126	223.175	1.03577	0.000453268	0.00538382	Glb1l2	9	26763044	26806468	-	9043	protein_coding	galactosidase, beta 1-like 2 [Source:MGI Symbol;Acc:MGI:2388283]	-
ENSMUSG00000020334	75.9638	38.9067	65.3366	14.0387	1.86016	22.3651	60.0691	12.7547	2.24363	0.000458326	0.00542909	Slc22a4	11	53983123	54028090	-	2553	protein_coding	solute carrier family 22 (organic cation transporter), member 4 [Source:MGI Symbol;Acc:MGI:1353479]	-
ENSMUSG00000020992	21.3983	41.8996	40.355	7.01936	6.51055	12.1991	34.5509	8.57635	2.01734	0.000465901	0.00550684	4930512B01Rik	12	69790288	69840479	+	4603	processed_transcript	RIKEN cDNA 4930512B01 gene [Source:MGI Symbol;Acc:MGI:1921974]	-
ENSMUSG00000105606	44.9364	175.579	218.109	0	6.51055	13.2157	146.208	6.57542	4.47584	0.000466776	0.00551419	Igkv2-109	6	68302427	68303158	+	374	IG_V_gene	immunoglobulin kappa variable 2-109 [Source:MGI Symbol;Acc:MGI:3642626]	-
ENSMUSG00000022986	4.27965	10.9737	12.4908	0	0	0	9.24806	0	5.68025	0.00046766	0.00552164	Krt75	15	101563345	101573904	-	3266	protein_coding	keratin 75 [Source:MGI Symbol;Acc:MGI:1923500]	-
ENSMUSG00000076594	28.8877	17.957	15.3733	4.01107	2.79024	3.04978	20.7393	3.28369	2.65872	0.000481632	0.00566816	Igkv6-13	6	70457501	70458036	-	359	IG_V_gene	immunoglobulin kappa variable 6-13 [Source:MGI Symbol;Acc:MGI:1330829]	-
ENSMUSG00000093955	22.4682	1.99522	56.6891	3.0083	0	1.01659	27.0508	1.34163	4.35232	0.000485729	0.00570711	Ighv1-34	12	114851190	114851660	-	388	IG_V_gene	immunoglobulin heavy variable 1-34 [Source:MGI Symbol;Acc:MGI:4439659]	-
ENSMUSG00000096336	106.991	118.715	165.263	20.0553	7.44063	68.1118	130.323	31.8692	2.03642	0.000493776	0.00579854	Igkv1-135	6	67609713	67610508	+	394	IG_V_gene	immunoglobulin kappa variable 1-135 [Source:MGI Symbol;Acc:MGI:3819952]	-
ENSMUSG00000029755	233.241	23.9426	37.4725	6.0166	0	1.01659	98.2187	2.3444	5.39529	0.000497327	0.00582766	Dlx5	6	6877805	6882085	-	2263	protein_coding	distal-less homeobox 5 [Source:MGI Symbol;Acc:MGI:101926]	Homeobox
ENSMUSG00000118559	98.432	91.78	97.0441	53.1466	36.2731	51.8463	95.752	47.0887	1.02655	0.000497604	0.00582777	A930007A09Rik	16	13754566	13758537	+	3972	protein_coding	RIKEN cDNA A930007A09 gene [Source:NCBI gene;Acc:432999]	-
ENSMUSG00000097587	39.5868	41.8996	62.4541	14.0387	21.3918	9.14934	47.9802	14.86	1.68632	0.000498786	0.00583534	4930578M01Rik	15	98983348	98996446	+	6788	processed_transcript	RIKEN cDNA 4930578M01 gene [Source:MGI Symbol;Acc:MGI:1923201]	-
ENSMUSG00000022057	59.9151	12.9689	31.7075	7.01936	6.51055	6.09956	34.8638	6.54316	2.4109	0.000500695	0.00584825	Adamdec1	14	68563380	68582095	-	2442	protein_coding	ADAM-like, decysin 1 [Source:MGI Symbol;Acc:MGI:1917650]	-
ENSMUSG00000054200	20.3284	18.9546	29.7858	6.0166	2.79024	4.06638	23.0229	4.29107	2.43159	0.000501562	0.00585434	Ffar4	19	38097071	38114263	+	1401	protein_coding	free fatty acid receptor 4 [Source:MGI Symbol;Acc:MGI:2147577]	-
ENSMUSG00000030592	18.1885	20.9498	23.06	25.0692	367.381	236.866	20.7328	209.772	-3.33859	0.000507625	0.00591884	Ryr1	7	29003344	29125179	-	21838	protein_coding	ryanodine receptor 1, skeletal muscle [Source:MGI Symbol;Acc:MGI:99659]	-
ENSMUSG00000112842	14.9788	17.957	15.3733	3.0083	0	0	16.103	1.00277	4.02635	0.000512255	0.00596088	Gm30232	10	78483595	78498353	+	2268	transcribed_unprocessed_pseudogene	predicted gene, 30232 [Source:MGI Symbol;Acc:MGI:5589391]	-
ENSMUSG00000076749	82.3833	18.9546	42.2766	10.0277	12.091	11.1825	47.8715	11.1004	2.10517	0.000512881	0.00596498	Trgc1	13	19214103	19217024	+	924	TR_C_gene	T cell receptor gamma, constant 1 [Source:MGI Symbol;Acc:MGI:98625]	-
ENSMUSG00000026885	73.824	36.9115	35.5508	105.29	109.749	119.958	48.7621	111.666	-1.20027	0.000520317	0.00603856	Ttll11	2	35751241	35979913	-	4024	protein_coding	tubulin tyrosine ligase-like family, member 11 [Source:MGI Symbol;Acc:MGI:1921660]	-
ENSMUSG00000038600	74.8939	34.9163	76.8666	23.0636	13.0211	24.3983	62.2256	20.161	1.62956	0.000521781	0.00604911	Atp6v0a4	6	38048483	38124586	-	4973	protein_coding	ATPase, H+ transporting, lysosomal V0 subunit A4 [Source:MGI Symbol;Acc:MGI:2153480]	-
ENSMUSG00000035498	333.813	253.393	373.764	110.304	26.0422	20.3319	320.323	52.2261	2.61731	0.000527391	0.00610763	Cdcp1	9	123170824	123216038	-	6765	protein_coding	CUB domain containing protein 1 [Source:MGI Symbol;Acc:MGI:2442010]	-
ENSMUSG00000093651	20.3284	25.9378	12.4908	29.0802	94.8681	82.3441	19.5857	68.7641	-1.81468	0.000529176	0.00612505	Gm5873	6	6735427	6736492	-	1066	processed_pseudogene	predicted gene 5873 [Source:MGI Symbol;Acc:MGI:3648385]	-
novel.14	251.43	220.471	361.273	51.1411	6.51055	3.04978	277.725	20.2338	3.77986	0.000535102	0.0061805	-	1	183631295	183651594	+	12096	-	- && P11369.2 RecName: Full=LINE-1 retrotransposable element ORF2 protein; Short=ORF2p; AltName: Full=Long interspersed element-1; Short=L1; AltName: Full=Retrovirus-related Pol polyprotein LINE-1; Includes: RecName: Full=Reverse transcriptase; Includes: RecName: Full=Endonuclease && -	-
ENSMUSG00000026610	56.7054	156.625	153.733	60.166	38.1332	29.4812	122.354	42.5935	1.52405	0.000539945	0.00622653	Esrrg	1	187608791	188214885	+	6208	protein_coding	estrogen-related receptor gamma [Source:MGI Symbol;Acc:MGI:1347056]	ESR-like
ENSMUSG00000098021	58.8452	26.9354	24.9816	12.0332	8.37071	5.08297	36.9208	8.49563	2.11568	0.000540569	0.00622712	Gm9522	15	39180511	39181436	+	926	processed_pseudogene	predicted gene 9522 [Source:MGI Symbol;Acc:MGI:3779931]	-
ENSMUSG00000074768	5.34957	8.97848	19.2166	3.0083	481.781	1095.89	11.1816	526.892	-5.55685	0.000546394	0.00628758	Bhmt	13	93616675	93637961	-	5758	protein_coding	betaine-homocysteine methyltransferase [Source:MGI Symbol;Acc:MGI:1339972]	-
ENSMUSG00000052974	352.001	278.333	487.142	67.1853	3.72032	10.1659	372.492	27.0239	3.78601	0.000550978	0.00632362	Cyp2f2	7	27119909	27133660	+	2025	protein_coding	cytochrome P450, family 2, subfamily f, polypeptide 2 [Source:MGI Symbol;Acc:MGI:88608]	-
ENSMUSG00000052981	57.7753	16.9593	23.06	151.418	52.0844	136.224	32.5982	113.242	-1.80032	0.000558816	0.00640681	Ube2ql1	13	69702832	69739889	-	2674	protein_coding	ubiquitin-conjugating enzyme E2Q family-like 1 [Source:MGI Symbol;Acc:MGI:1924230]	-
ENSMUSG00000040147	366.98	413.01	344.939	269.744	78.1266	110.809	374.976	152.893	1.29522	0.000567139	0.00648535	Maob	X	16709282	16817366	-	2789	protein_coding	monoamine oxidase B [Source:MGI Symbol;Acc:MGI:96916]	-
ENSMUSG00000000154	75.9638	56.8637	112.417	38.1051	6.51055	22.3651	81.7483	22.3269	1.87784	0.000573508	0.00655455	Slc22a18	7	143473736	143499334	+	1699	protein_coding	solute carrier family 22 (organic cation transporter), member 18 [Source:MGI Symbol;Acc:MGI:1336884]	-
ENSMUSG00000054598	16.0487	12.9689	33.6291	1.00277	4.6504	2.03319	20.8822	2.56212	3.01298	0.000577777	0.0065895	9130230L23Rik	5	65979358	66004285	-	7830	protein_coding	RIKEN cDNA 9130230L23 gene [Source:MGI Symbol;Acc:MGI:3041166]	-
ENSMUSG00000055547	6.41948	6.98326	12.4908	0	0	0	8.63119	0	5.57989	0.000580329	0.00661168	Apobec4	1	152750551	152757544	+	1566	protein_coding	apolipoprotein B mRNA editing enzyme, catalytic polypeptide-like 4 (putative) [Source:MGI Symbol;Acc:MGI:1918531]	-
novel.89	2.13983	18.9546	9.60832	0	0	0	10.2342	0	5.82592	0.000582221	0.0066263	-	11	12634895	12652455	-	776	-	- && - && -	-
ENSMUSG00000022438	355.211	416.003	395.863	368.015	1105.86	1130.45	389.026	868.111	-1.15802	0.000583684	0.00663948	Parvb	15	84232043	84315688	+	4416	protein_coding	parvin, beta [Source:MGI Symbol;Acc:MGI:2153063]	-
ENSMUSG00000066154	16.0487	2.99283	9.60832	0	0	0	9.54995	0	5.72144	0.000589124	0.00668738	Mup3	4	62083476	62087342	-	1068	protein_coding	major urinary protein 3 [Source:MGI Symbol;Acc:MGI:97235]	-
ENSMUSG00000024205	9.62922	2.99283	3.84333	25.0692	26.0422	27.448	5.48846	26.1865	-2.26906	0.000595633	0.00675422	Rpl36-ps2	11	76601319	76601629	+	311	processed_pseudogene	ribosomal protein L36, pseudogene 2 [Source:MGI Symbol;Acc:MGI:3650081]	-
ENSMUSG00000039196	238.591	125.699	181.597	6.0166	0	20.3319	181.962	8.78282	4.37683	0.000598597	0.00678078	Orm1	4	63344560	63348163	+	775	protein_coding	orosomucoid 1 [Source:MGI Symbol;Acc:MGI:97443]	-
ENSMUSG00000000157	31.0275	53.8709	51.885	16.0443	0	4.06638	45.5944	6.70355	2.7758	0.000600751	0.00680164	Itgb2l	16	96422288	96443619	-	4324	protein_coding	integrin beta 2-like [Source:MGI Symbol;Acc:MGI:1277979]	-
ENSMUSG00000097875	25.6779	8.97848	13.4517	2.00553	0.930079	1.01659	16.036	1.3174	3.60835	0.000606218	0.00685641	Gm26704	15	39003285	39006185	-	2901	bidirectional_promoter_lncRNA	predicted gene, 26704 [Source:MGI Symbol;Acc:MGI:5477198]	-
ENSMUSG00000020566	166.906	172.586	265.19	45.1245	4.6504	5.08297	201.561	18.286	3.46402	0.000612358	0.00691148	Atp6v1c2	12	17284721	17329359	-	2174	protein_coding	ATPase, H+ transporting, lysosomal V1 subunit C2 [Source:MGI Symbol;Acc:MGI:1916025]	-
ENSMUSG00000038670	52.4257	42.8972	72.0624	28.0775	13.9512	15.2489	55.7951	19.0925	1.55074	0.00062124	0.00700085	Mybpc2	7	44501699	44524656	-	3611	protein_coding	myosin binding protein C, fast-type [Source:MGI Symbol;Acc:MGI:1336170]	-
ENSMUSG00000029838	559.565	203.512	307.466	186.515	83.7071	163.672	356.848	144.631	1.30334	0.000627652	0.00705849	Ptn	6	36714929	36810220	-	3433	protein_coding	pleiotrophin [Source:MGI Symbol;Acc:MGI:97804]	-
ENSMUSG00000028392	274.968	103.751	240.208	113.313	77.1966	62.0122	206.309	84.1738	1.29307	0.000628361	0.00706281	Bspry	4	62480053	62497298	+	2352	protein_coding	B-box and SPRY domain containing [Source:MGI Symbol;Acc:MGI:2177191]	-
ENSMUSG00000103047	20.3284	28.9306	16.3342	6.0166	0.930079	3.04978	21.8644	3.33215	2.72683	0.000628858	0.00706476	Gm37310	15	8652106	8655073	-	2968	TEC	predicted gene, 37310 [Source:MGI Symbol;Acc:MGI:5610538]	-
ENSMUSG00000057766	164.767	72.8254	97.0441	60.166	28.8325	37.614	111.545	42.2041	1.40262	0.000635022	0.00713032	Ankrd29	18	12252362	12305797	-	4067	protein_coding	ankyrin repeat domain 29 [Source:MGI Symbol;Acc:MGI:2687055]	-
ENSMUSG00000044772	267.478	240.424	341.096	25.0692	0	16.2655	282.999	13.7782	4.36251	0.000645308	0.00723106	Sntn	14	13670876	13683148	+	1240	protein_coding	sentan, cilia apical structure protein [Source:MGI Symbol;Acc:MGI:3045373]	-
novel.368	9.62922	4.98804	3.84333	72.1992	11.1609	30.4978	6.15353	37.9526	-2.63158	0.000645322	0.00723106	-	4	137146645	137152099	+	4525	-	- && - && -	-
ENSMUSG00000062380	130.529	248.405	122.987	603.665	191.596	472.716	167.307	422.659	-1.33641	0.000656129	0.0073446	Tubb3	8	123411424	123422015	+	1868	protein_coding	tubulin, beta 3 class III [Source:MGI Symbol;Acc:MGI:107813]	-
ENSMUSG00000071398	418.336	438.948	711.977	62.1715	0.930079	25.4148	523.087	29.5055	4.14904	0.000659365	0.00737703	2410004P03Rik	12	17003319	17011727	-	3537	protein_coding	RIKEN cDNA 2410004P03 gene [Source:MGI Symbol;Acc:MGI:1920917]	-
ENSMUSG00000002104	85.5931	62.8493	81.6708	143.396	205.547	114.875	76.7044	154.606	-1.01318	0.00066429	0.00742069	Rapsn	2	91035620	91045729	+	1802	protein_coding	receptor-associated protein of the synapse [Source:MGI Symbol;Acc:MGI:99422]	-
ENSMUSG00000074899	42.7965	39.9043	42.2766	73.2019	298.555	65.062	41.6592	145.606	-1.80687	0.000669463	0.00746698	Sptbn5	2	120041493	120085678	-	11654	protein_coding	spectrin beta, non-erythrocytic 5 [Source:MGI Symbol;Acc:MGI:2685200]	-
ENSMUSG00000089417	21.3983	22.945	15.3733	4.01107	3.72032	0	19.9055	2.57713	2.93628	0.00067465	0.00751405	Gm22009	3	69085105	69085447	-	343	scaRNA	predicted gene, 22009 [Source:MGI Symbol;Acc:MGI:5451786]	-
ENSMUSG00000013338	3.20974	0	0	30.083	33.4828	3.04978	1.06991	22.2052	-4.42675	0.000682026	0.00758767	Fer1l4	2	156019139	156052947	-	6896	protein_coding	fer-1-like 4 (C. elegans) [Source:MGI Symbol;Acc:MGI:1921812]	-
ENSMUSG00000034584	96.2922	47.8852	98.9657	29.0802	39.9934	18.2987	81.0477	29.1241	1.47266	0.000686878	0.00762995	Exph5	9	53301670	53377514	+	10519	protein_coding	exophilin 5 [Source:MGI Symbol;Acc:MGI:2443248]	-
novel.8	222.542	19.9522	51.885	20.0553	24.1821	9.14934	98.1264	17.7956	2.45941	0.000688174	0.00763655	-	1	164223809	164229645	+	2279	-	- && P10400.1 RecName: Full=Retrovirus-related Pol polyprotein; Includes: RecName: Full=Reverse transcriptase; Includes: RecName: Full=Endonuclease && -	-
ENSMUSG00000110626	7.48939	5.98565	11.53	0	0	0	8.33501	0	5.52875	0.00069471	0.00770516	Gm45805	8	126755571	126758334	-	2066	lincRNA	predicted gene 45805 [Source:MGI Symbol;Acc:MGI:5804920]	-
ENSMUSG00000113120	3.20974	1.99522	2.8825	1.00277	178.575	121.991	2.69582	100.523	-5.22186	0.000713691	0.00788755	E330035G20Rik	12	112391526	112405812	-	4124	lincRNA	RIKEN cDNA E330035G20 gene [Source:MGI Symbol;Acc:MGI:2443932]	-
ENSMUSG00000064307	127.32	88.7872	125.869	48.1328	53.0145	69.1284	113.992	56.7586	1.00667	0.000717223	0.00790377	Lrrc51	7	101912984	101933895	-	1210	protein_coding	leucine rich repeat containing 51 [Source:MGI Symbol;Acc:MGI:1916608]	-
ENSMUSG00000057378	203.284	79.8087	115.3	73.2019	24.1821	37.614	132.797	44.9993	1.56228	0.000717337	0.00790377	Ryr3	2	112631355	113217096	-	18977	protein_coding	ryanodine receptor 3 [Source:MGI Symbol;Acc:MGI:99684]	-
ENSMUSG00000000794	236.451	114.725	160.459	98.2711	72.5462	73.1948	170.545	81.3373	1.06745	0.000727379	0.00799823	Kcnn3	3	89520164	89675132	+	10451	protein_coding	potassium intermediate/small conductance calcium-activated channel, subfamily N, member 3 [Source:MGI Symbol;Acc:MGI:2153183]	-
ENSMUSG00000074170	267.478	291.302	326.683	312.863	628.733	963.731	295.154	635.109	-1.10523	0.000728605	0.00800767	Plekhf1	7	38216972	38228016	-	5263	protein_coding	pleckstrin homology domain containing, family F (with FYVE domain) member 1 [Source:MGI Symbol;Acc:MGI:1919537]	-
ENSMUSG00000102692	39.5868	55.8661	61.4933	27.0747	11.1609	13.2157	52.3154	17.1505	1.61395	0.000732092	0.00804193	Dchs2	3	83127948	83357209	+	10783	protein_coding	dachsous cadherin related 2 [Source:MGI Symbol;Acc:MGI:2685263]	-
ENSMUSG00000022715	26.7478	28.9306	19.2166	58.1605	58.595	59.979	24.965	58.9115	-1.241	0.000737675	0.00808701	Tmem114	16	8409275	8425136	-	1407	protein_coding	transmembrane protein 114 [Source:MGI Symbol;Acc:MGI:1921970]	-
ENSMUSG00000032092	50.2859	42.8972	48.0416	24.0664	9.30079	13.2157	47.0749	15.5276	1.60447	0.000742016	0.00812226	Mpzl2	9	45039799	45054015	+	6968	protein_coding	myelin protein zero-like 2 [Source:MGI Symbol;Acc:MGI:1289160]	-
ENSMUSG00000082229	28.8877	41.8996	27.8641	95.2628	79.9868	56.9293	32.8838	77.393	-1.23485	0.000760042	0.0082821	Nap1l2	X	103184176	103186640	-	2465	protein_coding	nucleosome assembly protein 1-like 2 [Source:MGI Symbol;Acc:MGI:106654]	-
ENSMUSG00000109603	19.2584	8.97848	13.4517	1.00277	0.930079	1.01659	13.8962	0.983146	3.82055	0.000765707	0.00833965	Gm32389	8	27008467	27012903	+	1621	lincRNA	predicted gene, 32389 [Source:MGI Symbol;Acc:MGI:5591548]	-
ENSMUSG00000028001	7.48939	0.997609	25.9425	0	0	0	11.4765	0	5.99115	0.000769171	0.0083732	Fga	3	83026076	83033627	+	3010	protein_coding	fibrinogen alpha chain [Source:MGI Symbol;Acc:MGI:1316726]	-
ENSMUSG00000038583	50.2859	33.9187	36.5116	15.0415	7.44063	15.2489	40.2387	12.577	1.68225	0.000778131	0.00845383	Pln	10	53337667	53345987	+	2759	protein_coding	phospholamban [Source:MGI Symbol;Acc:MGI:97622]	-
ENSMUSG00000036699	31.0275	45.89	42.2766	15.0415	13.9512	11.1825	39.7314	13.3917	1.56952	0.000786691	0.00853405	Zcchc12	X	36195904	36199158	+	2280	protein_coding	zinc finger, CCHC domain containing 12 [Source:MGI Symbol;Acc:MGI:1919943]	-
ENSMUSG00000054342	169.046	103.751	173.911	93.2573	34.4129	55.9127	148.903	61.1943	1.28499	0.000788003	0.00853977	Kcnn4	7	24370263	24386690	+	5115	protein_coding	potassium intermediate/small conductance calcium-activated channel, subfamily N, member 4 [Source:MGI Symbol;Acc:MGI:1277957]	-
ENSMUSG00000114196	252.5	444.933	325.722	1007.78	379.472	793.96	341.052	727.071	-1.09148	0.000788953	0.00854109	Gm47547	14	41053653	41061614	+	2713	antisense	predicted gene, 47547 [Source:MGI Symbol;Acc:MGI:6096561]	-
ENSMUSG00000034677	3.20974	6.98326	17.295	0	0	0	9.16266	0	5.66781	0.000789301	0.00854109	Gpr142	11	114798924	114806745	+	1116	protein_coding	G protein-coupled receptor 142 [Source:MGI Symbol;Acc:MGI:2668437]	-
ENSMUSG00000107944	20.3284	15.9617	32.6683	3.0083	6.51055	3.04978	22.9861	4.18954	2.44704	0.000796667	0.00859516	Gm44280	6	113416472	113419582	+	3111	TEC	predicted gene, 44280 [Source:MGI Symbol;Acc:MGI:5690672]	-
ENSMUSG00000095007	40.6567	30.9259	12.4908	4.01107	0	7.11616	28.0245	3.70907	2.93249	0.000798298	0.00860849	Igkv12-41	6	69858420	69858884	-	347	IG_V_gene	immunoglobulin kappa chain variable 12-41 [Source:MGI Symbol;Acc:MGI:4439772]	-
ENSMUSG00000109228	102.712	136.672	155.655	14.0387	0	1.01659	131.68	5.01844	4.71762	0.000803605	0.00865714	Fam81b	13	76201708	76305072	-	2881	protein_coding	family with sequence similarity 81, member B [Source:MGI Symbol;Acc:MGI:2685122]	-
ENSMUSG00000086549	50.2859	20.9498	25.9425	12.0332	2.79024	4.06638	32.3927	6.2966	2.36724	0.000809057	0.00871157	Gm13648	4	156052715	156059802	-	1536	processed_transcript	predicted gene 13648 [Source:MGI Symbol;Acc:MGI:3652033]	-
ENSMUSG00000030041	2.13983	0.997609	0	21.0581	13.0211	10.1659	1.04581	14.7484	-3.85517	0.000810509	0.00872289	M1ap	6	82946902	83030309	+	2212	protein_coding	meiosis 1 associated protein [Source:MGI Symbol;Acc:MGI:1315200]	-
ENSMUSG00000096649	34.2372	9.97609	1.92166	0	0.930079	0	15.3783	0.310026	5.4453	0.000817943	0.00878986	Ighv1-31	12	114829264	114829697	-	351	IG_V_gene	immunoglobulin heavy variable 1-31 [Source:MGI Symbol;Acc:MGI:4439889]	-
ENSMUSG00000056162	134.809	65.8422	98.0049	49.1356	4.6504	17.2821	99.552	23.6893	2.07455	0.000821337	0.00881329	Cndp1	18	84610509	84650095	-	5868	protein_coding	carnosine dipeptidase 1 (metallopeptidase M20 family) [Source:MGI Symbol;Acc:MGI:2451097]	-
ENSMUSG00000021367	151.928	102.754	147.968	87.2407	44.6438	57.9458	134.217	63.2768	1.08647	0.000822102	0.00881714	Edn1	13	42301476	42307990	+	2139	protein_coding	endothelin 1 [Source:MGI Symbol;Acc:MGI:95283]	-
novel.95	27.8177	15.9617	21.1383	6.0166	3.72032	2.03319	21.6393	3.92337	2.46118	0.000829812	0.00889107	-	11	60915746	60917207	-	666	-	- && - && -	-
novel.242	222.542	224.462	243.091	19.0526	0	1.01659	230.031	6.68972	5.10624	0.000831775	0.0088992	-	17	7831803	7837247	-	2722	-	- && - && -	-
ENSMUSG00000024164	8801.11	11303.9	10156	2685.41	364.591	2152.13	10087	1734.04	2.54032	0.000840616	0.00897592	C3	17	57203970	57228136	-	5143	protein_coding	complement component 3 [Source:MGI Symbol;Acc:MGI:88227]	-
ENSMUSG00000041737	250.36	100.758	112.417	27.0747	0.930079	8.13275	154.512	12.0458	3.68365	0.000842703	0.00899379	Tmem45b	9	31426196	31464462	-	4724	protein_coding	transmembrane protein 45b [Source:MGI Symbol;Acc:MGI:2384574]	-
ENSMUSG00000027971	44.9364	39.9043	70.1408	23.0636	13.9512	18.2987	51.6605	18.4378	1.49093	0.000859054	0.00915451	Ndst4	3	125404076	125728899	+	11720	protein_coding	N-deacetylase/N-sulfotransferase (heparin glucosaminyl) 4 [Source:MGI Symbol;Acc:MGI:1932545]	-
ENSMUSG00000024459	12.839	0.997609	6.72583	17.047	90.2177	28.4646	6.85413	45.2431	-2.73273	0.000865768	0.00921736	H2-M5	17	36984061	36989537	-	2691	protein_coding	histocompatibility 2, M region locus 5 [Source:MGI Symbol;Acc:MGI:95917]	-
ENSMUSG00000096422	60.9851	73.823	77.8274	20.0553	0.930079	25.4148	70.8785	15.4668	2.20363	0.000871747	0.00926742	Igkv12-44	6	69814631	69815154	-	401	IG_V_gene	immunoglobulin kappa variable 12-44 [Source:MGI Symbol;Acc:MGI:4439775]	-
ENSMUSG00000107191	5.34957	8.97848	9.60832	0	0	0	7.97879	0	5.46633	0.000879041	0.0093404	Gm43579	5	120626315	120627621	-	1307	antisense	predicted gene 43579 [Source:MGI Symbol;Acc:MGI:5663716]	-
ENSMUSG00000020609	8.55931	3.99043	40.355	0	0.930079	1.01659	17.6349	0.648891	4.75912	0.000880826	0.00935481	Apob	12	7977648	8016835	+	13934	protein_coding	apolipoprotein B [Source:MGI Symbol;Acc:MGI:88052]	-
ENSMUSG00000032091	31.0275	18.9546	23.06	7.01936	0	0	24.3473	2.33979	3.39188	0.000890323	0.00944185	Tmprss4	9	45172726	45204092	-	2589	protein_coding	transmembrane protease, serine 4 [Source:MGI Symbol;Acc:MGI:2384877]	-
ENSMUSG00000096632	57.7753	22.945	66.2974	19.0526	1.86016	8.13275	49.0059	9.68182	2.34673	0.000901503	0.00954182	Igkv9-124	6	67942074	67942540	-	353	IG_V_gene	immunoglobulin kappa chain variable 9-124 [Source:MGI Symbol;Acc:MGI:3646892]	-
ENSMUSG00000020607	1555.65	1356.75	2345.39	767.116	229.73	218.568	1752.6	405.138	2.11313	0.000916396	0.00963941	Lratd1	12	14146830	14152054	-	4308	protein_coding	LRAT domain containing 1 [Source:MGI Symbol;Acc:MGI:2145011]	-
ENSMUSG00000095889	70.6143	23.9426	13.4517	4.01107	0.930079	10.1659	36.0028	5.03569	2.84665	0.000919951	0.00966193	Ighv1-58	12	115312166	115312599	-	351	IG_V_gene	immunoglobulin heavy variable 1-58 [Source:MGI Symbol;Acc:MGI:4439557]	-
ENSMUSG00000064357	310.275	778.135	737.919	292.808	225.079	359.874	608.776	292.587	1.05796	0.000921117	0.00966951	mt-Atp6	MT	7927	8607	+	681	protein_coding	mitochondrially encoded ATP synthase 6 [Source:MGI Symbol;Acc:MGI:99927]	-
ENSMUSG00000062609	26.7478	45.89	46.12	4.01107	5.58047	18.2987	39.5859	9.29674	2.09834	0.000929949	0.00975282	Kcnj15	16	95257558	95300260	+	6313	protein_coding	potassium inwardly-rectifying channel, subfamily J, member 15 [Source:MGI Symbol;Acc:MGI:1310000]	-
ENSMUSG00000109814	48.1461	15.9617	20.1775	4.01107	8.37071	2.03319	28.0951	4.80499	2.53235	0.000930768	0.0097567	Gm45847	7	123031415	123068305	+	2062	lincRNA	predicted gene 45847 [Source:MGI Symbol;Acc:MGI:5804962]	-
ENSMUSG00000038132	669.766	276.338	460.239	155.429	29.7625	37.614	468.781	74.2684	2.65852	0.000936175	0.00980394	Rbm24	13	46418434	46431095	+	3491	protein_coding	RNA binding motif protein 24 [Source:MGI Symbol;Acc:MGI:3610364]	-
ENSMUSG00000021678	96.2922	59.8565	107.613	50.1383	29.7625	17.2821	87.9206	32.3943	1.44048	0.000964108	0.0100385	F2rl1	13	95511732	95525227	-	2741	protein_coding	coagulation factor II (thrombin) receptor-like 1 [Source:MGI Symbol;Acc:MGI:101910]	-
ENSMUSG00000065947	54.5656	89.7848	79.7491	167.462	79.9868	466.617	74.6998	238.022	-1.67048	0.000965882	0.0100474	mt-Nd4l	MT	9877	10173	+	297	protein_coding	mitochondrially encoded NADH dehydrogenase 4L [Source:MGI Symbol;Acc:MGI:102497]	-
ENSMUSG00000040061	142.298	110.735	135.477	164.454	414.815	238.9	129.503	272.723	-1.07564	0.000977498	0.010144	Plcb2	2	118707517	118728438	-	6597	protein_coding	phospholipase C, beta 2 [Source:MGI Symbol;Acc:MGI:107465]	-
ENSMUSG00000025196	42.7965	18.9546	67.2583	6.0166	0	13.2157	43.0031	6.41077	2.7581	0.000979931	0.0101596	Cpn1	19	43956307	43986556	-	3688	protein_coding	carboxypeptidase N, polypeptide 1 [Source:MGI Symbol;Acc:MGI:2135874]	-
ENSMUSG00000054453	18.1885	34.9163	41.3158	11.0304	5.58047	1.01659	31.4735	5.87583	2.42192	0.000984886	0.0102012	Sytl5	X	9885622	9994543	+	2301	protein_coding	synaptotagmin-like 5 [Source:MGI Symbol;Acc:MGI:2668451]	-
ENSMUSG00000113106	14.9788	10.9737	37.4725	5.01383	0.930079	2.03319	21.1416	2.65903	3.00444	0.000996098	0.0103026	Gm47139	12	99359871	99362028	-	2158	TEC	predicted gene, 47139 [Source:MGI Symbol;Acc:MGI:6095898]	-
ENSMUSG00000097910	48.1461	13.9665	16.3342	7.01936	0.930079	3.04978	26.1489	3.66641	2.84176	0.000997821	0.0103138	5033428I22Rik	8	57332118	57354580	+	10945	lincRNA	RIKEN cDNA 5033428I22 gene [Source:MGI Symbol;Acc:MGI:1923246]	-
ENSMUSG00000085057	8.55931	7.98087	16.3342	1.00277	0	0	10.9581	0.334255	4.9626	0.000998129	0.0103138	Gm13415	2	24440418	24486855	+	5662	processed_transcript	predicted gene 13415 [Source:MGI Symbol;Acc:MGI:3651241]	-
ENSMUSG00000074766	70.6143	74.8206	121.065	43.119	14.8813	39.6472	88.8333	32.5491	1.45386	0.00100111	0.0103398	Ism1	2	139678178	139758581	+	2965	protein_coding	isthmin 1, angiogenesis inhibitor [Source:MGI Symbol;Acc:MGI:2442963]	-
ENSMUSG00000051243	0	13.9665	0.960832	43.119	42.7836	30.4978	4.97578	38.8001	-2.95745	0.00100774	0.0104033	Islr2	9	58196297	58204319	-	5921	protein_coding	immunoglobulin superfamily containing leucine-rich repeat 2 [Source:MGI Symbol;Acc:MGI:2444277]	-
ENSMUSG00000047230	291.016	229.45	473.69	49.1356	6.51055	75.2279	331.386	43.6247	2.92671	0.0010302	0.0106053	Cldn2	X	139800828	139811386	+	3325	protein_coding	claudin 2 [Source:MGI Symbol;Acc:MGI:1276110]	-
ENSMUSG00000020930	35.3071	54.8685	75.9058	22.0609	15.8113	22.3651	55.3605	20.0791	1.46841	0.00103518	0.0106512	Ccdc103	11	102881204	102885216	+	1890	protein_coding	coiled-coil domain containing 103 [Source:MGI Symbol;Acc:MGI:1920543]	-
ENSMUSG00000061584	8.55931	3.99043	11.53	0	0	0	8.02658	0	5.47371	0.00105502	0.0108196	Lyg2	1	37905923	37916493	-	2564	protein_coding	lysozyme G-like 2 [Source:MGI Symbol;Acc:MGI:2685622]	-
ENSMUSG00000006269	55.6355	67.8374	82.6316	32.0885	29.7625	32.531	68.7015	31.4607	1.12942	0.0010611	0.0108768	Atp6v1b1	6	83742990	83758855	+	4381	protein_coding	ATPase, H+ transporting, lysosomal V1 subunit B1 [Source:MGI Symbol;Acc:MGI:103285]	-
ENSMUSG00000069720	13.9089	3.99043	6.72583	0	0	0	8.20838	0	5.50237	0.00107479	0.0110067	4930572O03Rik	5	15652286	15657059	-	1169	protein_coding	RIKEN cDNA 4930572O03 gene [Source:MGI Symbol;Acc:MGI:2441686]	-
ENSMUSG00000031906	86.663	101.756	93.2007	57.1577	15.8113	33.5476	93.8733	35.5055	1.4067	0.00107589	0.0110076	Smpd3	8	106252548	106337988	-	5232	protein_coding	sphingomyelin phosphodiesterase 3, neutral [Source:MGI Symbol;Acc:MGI:1927578]	-
novel.329	16.0487	10.9737	17.295	3.0083	0	0	14.7725	1.00277	3.9009	0.00108448	0.0110799	-	3	101667641	101676074	+	684	-	- && - && -	-
ENSMUSG00000094872	46.0063	20.9498	60.5324	12.0332	12.091	13.2157	42.4962	12.4466	1.77265	0.00109017	0.0111276	Igkv9-120	6	68049983	68050456	+	353	IG_V_gene	immunoglobulin kappa chain variable 9-120 [Source:MGI Symbol;Acc:MGI:3647784]	-
ENSMUSG00000041774	77.0337	64.8446	90.3183	129.357	119.98	239.916	77.3989	163.084	-1.07372	0.00110351	0.0112479	Ydjc	16	17144621	17160701	+	5594	protein_coding	YdjC homolog (bacterial) [Source:MGI Symbol;Acc:MGI:1916351]	-
ENSMUSG00000002204	117.69	74.8206	157.577	67.1853	14.8813	32.531	116.696	38.1992	1.61433	0.0011302	0.0114717	Napsa	7	44572380	44586862	+	2660	protein_coding	napsin A aspartic peptidase [Source:MGI Symbol;Acc:MGI:109365]	-
ENSMUSG00000118219	10.6991	14.9641	26.9033	3.0083	2.79024	0	17.5222	1.93285	3.17069	0.00113074	0.0114717	Gm29695	1	132191457	132209546	+	5271	protein_coding	predicted gene, 29695 [Source:MGI Symbol;Acc:MGI:5588854]	-
ENSMUSG00000033688	27.8177	10.9737	33.6291	3.0083	0.930079	7.11616	24.1402	3.68484	2.72643	0.00113263	0.0114856	1300017J02Rik	9	103250521	103305082	-	4508	protein_coding	RIKEN cDNA 1300017J02 gene [Source:MGI Symbol;Acc:MGI:1919025]	-
ENSMUSG00000021991	139.089	115.723	212.344	96.2656	23.252	17.2821	155.718	45.5999	1.77345	0.00113879	0.0115427	Cacna2d3	14	28904943	29721864	-	8720	protein_coding	calcium channel, voltage-dependent, alpha2/delta subunit 3 [Source:MGI Symbol;Acc:MGI:1338890]	-
ENSMUSG00000050765	70.6143	42.8972	110.496	32.0885	1.86016	13.2157	74.6691	15.7215	2.25336	0.00115961	0.0117264	Gm5084	13	60205471	60216023	+	3609	lincRNA	predicted gene 5084 [Source:MGI Symbol;Acc:MGI:3647835]	-
ENSMUSG00000081303	20.3284	27.933	18.2558	4.01107	0	6.09956	22.1724	3.37021	2.73719	0.00116433	0.0117578	Gm16011	16	45426845	45429506	-	2662	processed_pseudogene	predicted gene 16011 [Source:MGI Symbol;Acc:MGI:3801796]	-
ENSMUSG00000054065	155.137	96.768	144.125	85.2351	20.4617	29.4812	132.01	45.0594	1.55272	0.00116592	0.0117684	Pkp3	7	141078218	141090510	+	3616	protein_coding	plakophilin 3 [Source:MGI Symbol;Acc:MGI:1891830]	-
ENSMUSG00000049721	28.8877	14.9641	37.4725	8.02213	0	4.06638	27.1081	4.0295	2.76462	0.00120416	0.012115	Gal3st1	11	3983636	3999326	+	2041	protein_coding	galactose-3-O-sulfotransferase 1 [Source:MGI Symbol;Acc:MGI:1858277]	-
ENSMUSG00000022181	36.377	44.8924	30.7466	7.01936	2.79024	17.2821	37.3387	9.03057	2.05777	0.00120907	0.0121552	C6	15	4727175	4814967	+	3556	protein_coding	complement component 6 [Source:MGI Symbol;Acc:MGI:88233]	-
ENSMUSG00000046275	202.214	191.541	252.699	12.0332	10.2309	71.1616	215.484	31.1419	2.79257	0.00120927	0.0121552	Trarg1	11	76679808	76698664	+	3302	protein_coding	trafficking regulator of GLUT4 (SLC2A4) 1 [Source:MGI Symbol;Acc:MGI:3029307]	-
ENSMUSG00000094940	7.48939	5.98565	20.1775	0	0.930079	0	11.2175	0.310026	4.99715	0.00123372	0.0123497	Ighv1-84	12	115980702	115981134	-	351	IG_V_gene	immunoglobulin heavy variable 1-84 [Source:MGI Symbol;Acc:MGI:3644235]	-
ENSMUSG00000030244	16.0487	7.98087	7.68666	1.00277	0	0	10.5721	0.334255	4.90565	0.00124121	0.0124189	Gys2	6	142422613	142473109	-	2657	protein_coding	glycogen synthase 2 [Source:MGI Symbol;Acc:MGI:2385254]	-
ENSMUSG00000082284	84.5231	59.8565	54.7674	173.479	106.029	118.941	66.3824	132.816	-1.00241	0.00124261	0.0124272	H3f3a-ps1	X	101824515	101824924	+	410	processed_pseudogene	H3.3 histone A, pseudogene 1 [Source:MGI Symbol;Acc:MGI:1101782]	-
ENSMUSG00000101581	20.3284	34.9163	24.9816	56.1549	66.9657	62.0122	26.7421	61.7109	-1.2046	0.00124755	0.0124702	C430002N11Rik	9	96765562	96782477	+	2111	processed_transcript	RIKEN cDNA C430002N11 gene [Source:MGI Symbol;Acc:MGI:2442576]	-
ENSMUSG00000002459	10.6991	15.9617	12.4908	1.00277	1.86016	0	13.0506	0.954308	3.74576	0.00124805	0.0124702	Rgs20	1	4909576	5070285	-	4239	protein_coding	regulator of G-protein signaling 20 [Source:MGI Symbol;Acc:MGI:1929866]	-
ENSMUSG00000047638	41.7266	44.8924	50.9241	139.385	63.2454	105.726	45.8477	102.785	-1.16207	0.00124883	0.0124723	Nr1h4	10	89454234	89533585	-	2303	protein_coding	nuclear receptor subfamily 1, group H, member 4 [Source:MGI Symbol;Acc:MGI:1352464]	THR-like
ENSMUSG00000079620	47.0762	11.9713	20.1775	8.02213	0.930079	1.01659	26.4083	3.32293	2.99653	0.00125219	0.0124976	Muc4	16	32735886	32782391	+	11757	protein_coding	mucin 4 [Source:MGI Symbol;Acc:MGI:2153525]	-
ENSMUSG00000047139	3031.06	1958.31	3088.12	1282.54	341.339	487.965	2692.5	703.947	1.93549	0.00125386	0.0125053	Cd24a	10	43578284	43584265	+	2580	protein_coding	CD24a antigen [Source:MGI Symbol;Acc:MGI:88323]	-
ENSMUSG00000095130	53.4957	27.933	42.2766	9.0249	1.86016	17.2821	41.2351	9.38905	2.1441	0.00125667	0.0125276	Ighv1-39	12	114914599	114915032	-	351	IG_V_gene	immunoglobulin heavy variable 1-39 [Source:MGI Symbol;Acc:MGI:4439888]	-
ENSMUSG00000096499	59.9151	8.97848	35.5508	2.00553	4.6504	10.1659	34.8148	5.60729	2.63625	0.0012624	0.0125789	Ighv1-5	12	114513330	114513807	-	395	IG_V_gene	immunoglobulin heavy variable V1-5 [Source:MGI Symbol;Acc:MGI:3704121]	-
ENSMUSG00000076522	108.061	32.9211	65.3366	9.0249	0.930079	27.448	68.773	12.4677	2.47005	0.00126488	0.0125979	Igkv16-104	6	68425575	68426072	+	378	IG_V_gene	immunoglobulin kappa variable 16-104 [Source:MGI Symbol;Acc:MGI:2685913]	-
ENSMUSG00000029304	111.271	167.598	129.712	627.732	154.393	261.265	136.194	347.796	-1.35186	0.00128176	0.0127253	Spp1	5	104435118	104441050	+	1648	protein_coding	secreted phosphoprotein 1 [Source:MGI Symbol;Acc:MGI:98389]	-
ENSMUSG00000059974	74.8939	36.9115	90.3183	31.0858	8.37071	22.3651	67.3746	20.6072	1.71397	0.00128866	0.0127821	Ntm	9	28994750	29963141	-	8079	protein_coding	neurotrimin [Source:MGI Symbol;Acc:MGI:2446259]	-
ENSMUSG00000111840	24.608	28.9306	7.68666	1.00277	0	5.08297	20.4084	2.02858	3.35176	0.00131408	0.0129869	Gm48832	9	85332352	85348065	-	3422	lincRNA	predicted gene, 48832 [Source:MGI Symbol;Acc:MGI:6098557]	-
ENSMUSG00000050854	97.3621	41.8996	94.1616	35.0968	3.72032	2.03319	77.8077	13.6168	2.51748	0.00131996	0.0130391	Tmem125	4	118540941	118544044	-	2339	protein_coding	transmembrane protein 125 [Source:MGI Symbol;Acc:MGI:1923409]	-
ENSMUSG00000101797	9.62922	7.98087	4.80416	0	0	0	7.47142	0	5.36766	0.00133976	0.0132107	Gm29266	14	60485208	60599031	+	600	lincRNA	predicted gene 29266 [Source:MGI Symbol;Acc:MGI:5579972]	-
ENSMUSG00000028996	40.6567	25.9378	52.8458	13.036	7.44063	16.2655	39.8134	12.2474	1.70718	0.00135084	0.0132961	Rbp7	4	149449687	149454978	-	718	protein_coding	retinol binding protein 7, cellular [Source:MGI Symbol;Acc:MGI:1890409]	-
ENSMUSG00000021187	78.1037	54.8685	99.9266	45.1245	13.9512	23.3817	77.6329	27.4858	1.50193	0.00135109	0.0132961	Tc2n	12	101645443	101718523	-	6096	protein_coding	tandem C2 domains, nuclear [Source:MGI Symbol;Acc:MGI:1921663]	-
ENSMUSG00000030739	613.06	455.907	757.136	300.83	91.1477	99.6262	608.701	163.868	1.89354	0.00136317	0.0133991	Myh14	7	44605803	44670843	-	7273	protein_coding	myosin, heavy polypeptide 14 [Source:MGI Symbol;Acc:MGI:1919210]	-
ENSMUSG00000030873	55.6355	24.9402	14.4125	7.01936	5.58047	8.13275	31.6627	6.91086	2.19476	0.0013653	0.0134139	Scnn1b	7	121865038	121918514	+	2633	protein_coding	sodium channel, nonvoltage-gated 1 beta [Source:MGI Symbol;Acc:MGI:104696]	-
ENSMUSG00000021091	165.837	270.352	178.715	132.365	20.4617	33.5476	204.968	62.1248	1.7238	0.00136727	0.0134272	Serpina3n	12	104406729	104414329	+	2064	protein_coding	serine (or cysteine) peptidase inhibitor, clade A, member 3N [Source:MGI Symbol;Acc:MGI:105045]	-
ENSMUSG00000097178	12.839	4.98804	26.9033	2.00553	0	0	14.9101	0.668511	4.50198	0.00137477	0.0134882	2310002F09Rik	7	43695209	43797958	-	4492	processed_transcript	RIKEN cDNA 2310002F09 gene [Source:MGI Symbol;Acc:MGI:1916779]	-
ENSMUSG00000062582	14.9788	26.9354	10.5692	2.00553	0.930079	4.06638	17.4945	2.334	2.92026	0.00138154	0.0135429	Rpl30-ps8	12	99047230	99047574	+	345	processed_pseudogene	ribosomal protein L30, pseudogene 8 [Source:MGI Symbol;Acc:MGI:3643509]	-
ENSMUSG00000076548	9.62922	1.99522	60.5324	3.0083	0	0	24.0523	1.00277	4.60103	0.00138753	0.0135955	Igkv4-69	6	69283794	69284319	-	348	IG_V_gene	immunoglobulin kappa variable 4-69 [Source:MGI Symbol;Acc:MGI:3648668]	-
novel.250	10.6991	10.9737	23.06	3.0083	0	0	14.9109	1.00277	3.91572	0.00139078	0.0136151	-	17	43513686	43519188	-	497	-	- && - && -	-
ENSMUSG00000076612	3595.98	3511.58	5505.57	870.401	588.74	2001.67	4204.38	1153.6	1.86583	0.00139907	0.0136901	Ighg2c	12	113285325	113288932	-	1326	IG_C_gene	immunoglobulin heavy constant gamma 2C [Source:MGI Symbol;Acc:MGI:2686979]	-
ENSMUSG00000020427	4479.73	1875.5	1515.23	571.577	525.495	1080.64	2623.49	725.904	1.85366	0.00140535	0.0137403	Igfbp3	11	7206086	7213923	-	3130	protein_coding	insulin-like growth factor binding protein 3 [Source:MGI Symbol;Acc:MGI:96438]	-
ENSMUSG00000024256	1.06991	1.99522	0	30.083	4.6504	13.2157	1.02171	15.983	-3.97766	0.00140587	0.0137403	Adcyap1	17	93199017	93206537	+	3777	protein_coding	adenylate cyclase activating polypeptide 1 [Source:MGI Symbol;Acc:MGI:105094]	-
ENSMUSG00000026580	70.6143	49.8804	87.4358	28.0775	13.9512	36.5974	69.3101	26.2087	1.40829	0.00141581	0.0138229	Selp	1	164115264	164150026	+	4413	protein_coding	selectin, platelet [Source:MGI Symbol;Acc:MGI:98280]	-
ENSMUSG00000041886	97.3621	69.8326	123.947	55.1522	7.44063	10.1659	97.0474	24.2529	2.00355	0.0014186	0.0138377	Macc1	12	119314270	119469987	+	8406	protein_coding	metastasis associated in colon cancer 1 [Source:MGI Symbol;Acc:MGI:2685113]	-
ENSMUSG00000047250	353.071	238.428	306.506	229.634	106.959	97.593	299.335	144.729	1.04876	0.00147463	0.0143265	Ptgs1	2	36230426	36252272	+	3884	protein_coding	prostaglandin-endoperoxide synthase 1 [Source:MGI Symbol;Acc:MGI:97797]	-
ENSMUSG00000038745	48.1461	41.8996	71.1016	28.0775	8.37071	16.2655	53.7158	17.5712	1.61817	0.00148135	0.0143789	Nlrp6	7	140920902	140929192	+	5081	protein_coding	NLR family, pyrin domain containing 6 [Source:MGI Symbol;Acc:MGI:2141990]	-
ENSMUSG00000042662	5.34957	11.9713	13.4517	0	0	1.01659	10.2575	0.338865	4.868	0.00149027	0.0144462	Dusp15	2	152940997	152951698	-	4391	protein_coding	dual specificity phosphatase-like 15 [Source:MGI Symbol;Acc:MGI:1934928]	-
ENSMUSG00000027335	36.377	44.8924	49.9633	47.13	133.001	171.804	43.7442	117.312	-1.42203	0.00149346	0.0144578	Adra1d	2	131545850	131562283	-	1899	protein_coding	adrenergic receptor, alpha 1d [Source:MGI Symbol;Acc:MGI:106673]	-
ENSMUSG00000000805	39.5868	49.8804	24.0208	4.01107	0	14.2323	37.8293	6.08113	2.64948	0.00149831	0.0144855	Car4	11	84957786	84966044	+	1966	protein_coding	carbonic anhydrase 4 [Source:MGI Symbol;Acc:MGI:1096574]	-
ENSMUSG00000067242	12.839	8.97848	17.295	2.00553	0	1.01659	13.0375	1.00738	3.72009	0.00151394	0.0146236	Lgi1	19	38264536	38312214	+	11354	protein_coding	leucine-rich repeat LGI family, member 1 [Source:MGI Symbol;Acc:MGI:1861691]	-
ENSMUSG00000104420	16.0487	18.9546	10.5692	2.00553	0.930079	3.04978	15.1908	1.99513	2.94109	0.00152019	0.0146709	E230020A03Rik	7	36727177	36729562	+	2386	TEC	RIKEN cDNA E230020A03 gene [Source:MGI Symbol;Acc:MGI:2442139]	-
ENSMUSG00000072591	92.0125	16.9593	60.5324	5.01383	6.51055	23.3817	56.5014	11.6353	2.28339	0.00153293	0.0147807	Fzd10os	5	128579106	128600693	-	3394	lincRNA	frizzled class receptor 10, opposite strand [Source:MGI Symbol;Acc:MGI:2442398]	-
ENSMUSG00000107132	9.62922	11.9713	16.3342	0	0	2.03319	12.6449	0.677729	4.26058	0.00153693	0.0148128	Gm15997	5	149489056	149538030	-	1491	antisense	predicted gene 15997 [Source:MGI Symbol;Acc:MGI:3805557]	-
ENSMUSG00000035296	39.5868	12.9689	26.9033	2.00553	3.72032	9.14934	26.4863	4.9584	2.42123	0.00154756	0.0148823	Sgcg	14	61219115	61258490	-	3822	protein_coding	sarcoglycan, gamma (dystrophin-associated glycoprotein) [Source:MGI Symbol;Acc:MGI:1346524]	-
ENSMUSG00000071347	71.6842	44.8924	61.4933	29.0802	4.6504	18.2987	59.3566	17.3431	1.78063	0.00154975	0.0148968	C1qtnf9	14	60768134	60780869	+	1903	protein_coding	C1q and tumor necrosis factor related protein 9 [Source:MGI Symbol;Acc:MGI:3045252]	-
ENSMUSG00000039891	67.4045	45.89	50.9241	27.0747	22.3219	20.3319	54.7395	23.2428	1.23429	0.00159133	0.0152292	Txlnb	10	17796226	17845665	+	5504	protein_coding	taxilin beta [Source:MGI Symbol;Acc:MGI:2671945]	-
ENSMUSG00000039488	8.55931	8.97848	19.2166	1.00277	0.930079	0	12.2515	0.644282	4.23507	0.00161068	0.0153873	Cntn5	9	9660891	10904775	-	4531	protein_coding	contactin 5 [Source:MGI Symbol;Acc:MGI:3042287]	-
ENSMUSG00000006342	285.667	206.505	245.012	188.52	81.847	93.5266	245.728	121.298	1.01925	0.00161675	0.015425	Susd2	10	75636706	75644008	-	3435	protein_coding	sushi domain containing 2 [Source:MGI Symbol;Acc:MGI:1918983]	-
ENSMUSG00000020836	139.089	57.8613	78.7883	35.0968	29.7625	47.7799	91.9128	37.5464	1.29152	0.00164051	0.0155902	Coro6	11	77462411	77470484	+	3011	protein_coding	coronin 6 [Source:MGI Symbol;Acc:MGI:2183448]	-
ENSMUSG00000005251	148.718	91.78	136.438	84.2324	26.0422	22.3651	125.645	44.2132	1.50803	0.00166007	0.0157555	Ripk4	16	97741933	97763787	-	3591	protein_coding	receptor-interacting serine-threonine kinase 4 [Source:MGI Symbol;Acc:MGI:1919638]	-
ENSMUSG00000025175	115.551	82.8015	64.3758	37.1024	37.2032	48.7965	87.576	41.034	1.09267	0.00166714	0.0158088	Fn3k	11	121434913	121450491	+	4399	protein_coding	fructosamine 3 kinase [Source:MGI Symbol;Acc:MGI:1926834]	-
ENSMUSG00000039977	56.7054	38.9067	78.7883	6.0166	29.7625	15.2489	58.1335	17.0093	1.76725	0.00167213	0.0158492	Deup1	9	15559864	15627933	-	3311	protein_coding	deuterosome assembly protein 1 [Source:MGI Symbol;Acc:MGI:2443026]	-
ENSMUSG00000001672	90.9426	64.8446	148.929	57.1577	7.44063	14.2323	101.572	26.2769	1.95397	0.00168318	0.015947	Marveld3	8	109947914	109962203	-	3284	protein_coding	MARVEL (membrane-associating) domain containing 3 [Source:MGI Symbol;Acc:MGI:1920858]	-
ENSMUSG00000030043	25.6779	16.9593	33.6291	9.0249	1.86016	0	25.4221	3.62835	2.81344	0.00168431	0.0159508	Tacr1	6	82402334	82560104	+	6491	protein_coding	tachykinin receptor 1 [Source:MGI Symbol;Acc:MGI:98475]	-
ENSMUSG00000044628	67.4045	34.9163	60.5324	29.0802	13.9512	14.2323	54.2844	19.0879	1.50935	0.00169413	0.0160229	Rnf208	2	25242929	25244262	+	1334	protein_coding	ring finger protein 208 [Source:MGI Symbol;Acc:MGI:1916096]	-
ENSMUSG00000031574	1073.12	4946.14	1123.21	10644.4	22878.1	12430.9	2380.83	15317.8	-2.68567	0.00170914	0.0161453	Star	8	25806555	25815982	+	4113	protein_coding	steroidogenic acute regulatory protein [Source:MGI Symbol;Acc:MGI:102760]	-
ENSMUSG00000032579	289.946	201.517	239.247	300.83	833.351	389.355	243.57	507.845	-1.06097	0.00171317	0.0161723	Hemk1	9	107327084	107338350	-	3646	protein_coding	HemK methyltransferase family member 1 [Source:MGI Symbol;Acc:MGI:1916786]	-
ENSMUSG00000012889	68.4744	24.9402	64.3758	244.675	91.1477	101.659	52.5968	145.827	-1.47146	0.00171438	0.0161723	Podnl1	8	84125989	84132527	+	3549	protein_coding	podocan-like 1 [Source:MGI Symbol;Acc:MGI:2685352]	-
ENSMUSG00000085091	14.9788	11.9713	13.4517	1.00277	1.86016	2.03319	13.4672	1.63204	3.0418	0.00172666	0.0162669	Egfros	11	16815431	16830702	-	4063	antisense	epidermal growth factor receptor, opposite strand [Source:MGI Symbol;Acc:MGI:2443051]	-
ENSMUSG00000091709	5.34957	4.98804	11.53	0	0	0	7.2892	0	5.33636	0.001732	0.0163031	Gm17189	15	74784065	74800640	+	1630	antisense	predicted gene 17189 [Source:MGI Symbol;Acc:MGI:4938016]	-
ENSMUSG00000089960	18.1885	31.9235	44.1983	10.0277	0	0	31.4368	3.34255	3.2441	0.00175463	0.0164805	Ugt1a1	1	88211959	88218997	+	2224	protein_coding	UDP glucuronosyltransferase 1 family, polypeptide A1 [Source:MGI Symbol;Acc:MGI:98898]	-
ENSMUSG00000022431	12.839	13.9665	9.60832	0	1.86016	0	12.1379	0.620053	4.23208	0.00176203	0.0165357	Ribc2	15	85132078	85144570	+	1786	protein_coding	RIB43A domain with coiled-coils 2 [Source:MGI Symbol;Acc:MGI:1914997]	-
ENSMUSG00000053916	1.06991	0.997609	1.92166	28.0775	8.37071	8.13275	1.32973	14.8603	-3.47181	0.00176543	0.0165605	Nanp	2	151029685	151039398	-	1488	protein_coding	N-acetylneuraminic acid phosphatase [Source:MGI Symbol;Acc:MGI:1914561]	-
ENSMUSG00000079434	12.839	11.9713	9.60832	0	0.930079	1.01659	11.4729	0.648891	4.13374	0.00177046	0.0166006	Neu2	1	87509889	87597845	+	2590	protein_coding	neuraminidase 2 [Source:MGI Symbol;Acc:MGI:1344417]	-
ENSMUSG00000078815	6.41948	14.9641	17.295	2.00553	0	0	12.8929	0.668511	4.29401	0.00177466	0.0166185	Cacng6	7	3424195	3435667	+	1977	protein_coding	calcium channel, voltage-dependent, gamma subunit 6 [Source:MGI Symbol;Acc:MGI:1859168]	-
ENSMUSG00000071104	5.34957	14.9641	9.60832	0	0	1.01659	9.97401	0.338865	4.82667	0.00178033	0.0166644	Ccdc110	8	45934619	45944145	+	2656	protein_coding	coiled-coil domain containing 110 [Source:MGI Symbol;Acc:MGI:2685018]	-
ENSMUSG00000049281	60.9851	61.8517	91.2791	22.0609	43.7137	21.3485	71.372	29.041	1.29347	0.00178384	0.0166829	Scn3b	9	40269217	40291618	+	5461	protein_coding	sodium channel, voltage-gated, type III, beta [Source:MGI Symbol;Acc:MGI:1918882]	-
ENSMUSG00000037872	48.1461	33.9187	28.825	17.047	4.6504	10.1659	36.9633	10.6211	1.80407	0.00180209	0.0168318	Ackr1	1	173331886	173333750	-	1405	protein_coding	atypical chemokine receptor 1 (Duffy blood group) [Source:MGI Symbol;Acc:MGI:1097689]	-
ENSMUSG00000086189	12.839	13.9665	9.60832	2.00553	0	0	12.1379	0.668511	4.204	0.0018347	0.0170997	Gm15462	3	30686085	30692366	+	4580	antisense	predicted gene 15462 [Source:MGI Symbol;Acc:MGI:3705271]	-
ENSMUSG00000103254	34.2372	68.835	55.7283	19.0526	2.79024	20.3319	52.9335	14.0582	1.92122	0.00183606	0.0171051	Ighv1-15	12	114657353	114657786	-	351	IG_V_gene	immunoglobulin heavy variable 1-15 [Source:MGI Symbol;Acc:MGI:4439782]	-
ENSMUSG00000075316	9.62922	2.99283	9.60832	0	0	0	7.41012	0	5.35722	0.00184009	0.0171353	Scn9a	2	66480080	66634962	-	12772	protein_coding	sodium channel, voltage-gated, type IX, alpha [Source:MGI Symbol;Acc:MGI:107636]	-
ENSMUSG00000049493	115.551	65.8422	107.613	62.1715	30.6926	28.4646	96.3353	40.4429	1.25303	0.00188317	0.0174173	Pls1	9	95752642	95845311	-	3890	protein_coding	plastin 1 (I-isoform) [Source:MGI Symbol;Acc:MGI:104809]	-
ENSMUSG00000032271	69.5444	115.723	85.5141	51.1411	28.8325	45.7467	90.2603	41.9068	1.11063	0.00188893	0.0174517	Nnmt	9	48591877	48605153	-	1576	protein_coding	nicotinamide N-methyltransferase [Source:MGI Symbol;Acc:MGI:1099443]	-
ENSMUSG00000062209	36.377	20.9498	30.7466	4.01107	2.79024	13.2157	29.3578	6.67234	2.14678	0.00189488	0.0174885	Erbb4	1	68032186	69108059	-	12355	protein_coding	erb-b2 receptor tyrosine kinase 4 [Source:MGI Symbol;Acc:MGI:104771]	-
novel.412	1087.03	248.405	226.756	114.315	72.5462	117.925	520.731	101.595	2.35773	0.00194316	0.0178962	-	5	15491803	15507341	-	5171	-	- && P31789.1 RecName: Full=Envelope glycoprotein; AltName: Full=Env polyprotein; Contains: RecName: Full=Surface protein; Short=SU; Contains: RecName: Full=Transmembrane protein; Short=TM; Flags: Precursor [Mouse Intracisternal A-particle] && PF00517:Retroviral envelope protein	-
ENSMUSG00000039903	136.949	88.7872	111.457	57.1577	14.8813	55.9127	112.398	42.6505	1.40127	0.0019767	0.0181666	Eva1c	16	90826719	90905109	+	3806	protein_coding	eva-1 homolog C (C. elegans) [Source:MGI Symbol;Acc:MGI:1918217]	-
ENSMUSG00000090223	56.7054	7.98087	4.80416	4.01107	0	0	23.1635	1.33702	4.12524	0.00199148	0.0182716	Pcp4	16	96467606	96525793	+	1026	protein_coding	Purkinje cell protein 4 [Source:MGI Symbol;Acc:MGI:97509]	-
ENSMUSG00000040919	19.2584	11.9713	23.06	3.0083	0.930079	5.08297	18.0966	3.00712	2.60476	0.00199349	0.0182746	4930505A04Rik	11	30426006	30471827	-	990	protein_coding	RIKEN cDNA 4930505A04 gene [Source:MGI Symbol;Acc:MGI:1922337]	-
ENSMUSG00000032355	50.2859	40.9019	57.6499	28.0775	5.58047	8.13275	49.6126	13.9302	1.83744	0.00200404	0.0183559	Mlip	9	77102081	77352969	-	8916	protein_coding	muscular LMNA-interacting protein [Source:MGI Symbol;Acc:MGI:1916892]	-
ENSMUSG00000030825	27.8177	12.9689	22.0991	2.00553	5.58047	5.08297	20.9619	4.22299	2.30502	0.00201366	0.0184224	Hsd17b14	7	45554893	45567752	+	2046	protein_coding	hydroxysteroid (17-beta) dehydrogenase 14 [Source:MGI Symbol;Acc:MGI:1913315]	-
ENSMUSG00000107470	13.9089	20.9498	20.1775	49.1356	39.9934	46.7633	18.3454	45.2974	-1.29936	0.00201522	0.0184239	Gm3375	7	3181093	3181888	+	796	processed_pseudogene	predicted gene 3375 [Source:MGI Symbol;Acc:MGI:3781553]	-
ENSMUSG00000022099	139.089	94.7728	88.3966	50.1383	41.8536	68.1118	107.419	53.3679	1.00966	0.00202559	0.0184833	Dmtn	14	70601263	70636048	-	9804	protein_coding	dematin actin binding protein [Source:MGI Symbol;Acc:MGI:99670]	-
ENSMUSG00000029919	744.66	644.455	1041.54	393.084	93.0079	200.269	810.219	228.787	1.82469	0.00202672	0.0184859	Hpgds	6	65117293	65144908	-	6425	protein_coding	hematopoietic prostaglandin D synthase [Source:MGI Symbol;Acc:MGI:1859384]	-
ENSMUSG00000031147	84.5231	48.8828	66.2974	36.0996	26.9723	25.4148	66.5678	29.4956	1.17348	0.00203291	0.0185268	Magix	X	7673164	7681251	-	2910	protein_coding	MAGI family member, X-linked [Source:MGI Symbol;Acc:MGI:1859644]	-
ENSMUSG00000024799	279.247	340.185	273.837	303.838	1029.6	552.01	297.756	628.482	-1.07813	0.00204286	0.0185862	Tm7sf2	19	6062821	6068373	-	4403	protein_coding	transmembrane 7 superfamily member 2 [Source:MGI Symbol;Acc:MGI:1920416]	-
ENSMUSG00000019312	404.427	183.56	331.487	75.2075	6.51055	52.8629	306.491	44.8603	2.77344	0.00207562	0.0188136	Grb7	11	98446394	98455373	+	3365	protein_coding	growth factor receptor bound protein 7 [Source:MGI Symbol;Acc:MGI:102683]	-
ENSMUSG00000045991	3.20974	0.997609	0.960832	157.434	15.8113	2.03319	1.72273	58.4263	-5.0934	0.00208382	0.0188723	Onecut2	18	64340020	64400987	+	16234	protein_coding	one cut domain, family member 2 [Source:MGI Symbol;Acc:MGI:1891408]	CUT
ENSMUSG00000028031	230.031	79.8087	147.007	93.2573	41.8536	25.4148	152.282	53.5086	1.50862	0.00211301	0.0190969	Dkk2	3	132085292	132180304	+	3705	protein_coding	dickkopf WNT signaling pathway inhibitor 2 [Source:MGI Symbol;Acc:MGI:1890663]	-
ENSMUSG00000079013	6.41948	15.9617	6.72583	0	0	1.01659	9.70235	0.338865	4.78564	0.00211841	0.0191378	Serpina3j	12	104314553	104320725	+	2155	protein_coding	serine (or cysteine) peptidase inhibitor, clade A (alpha-1 antiproteinase, antitrypsin), member 3J [Source:MGI Symbol;Acc:MGI:2182843]	-
ENSMUSG00000059873	2.13983	2.99283	4.80416	30.083	17.6715	10.1659	3.31227	19.3068	-2.53343	0.00212323	0.0191607	Olfr1029	2	85973895	85978913	+	3747	protein_coding	olfactory receptor 1029 [Source:MGI Symbol;Acc:MGI:3030863]	-
ENSMUSG00000098318	77.0337	49.8804	21.1383	147.407	96.7282	119.958	49.3508	121.364	-1.30216	0.00212328	0.0191607	Lockd	6	134929092	134956798	+	5788	lincRNA	lncRNA downstream of Cdkn1b [Source:MGI Symbol;Acc:MGI:1915081]	-
ENSMUSG00000117029	17.1186	12.9689	15.3733	34.0941	26.9723	91.4934	15.1536	50.8533	-1.74571	0.00212359	0.0191607	Gm36201	17	67559748	67629332	-	2849	lincRNA	predicted gene, 36201 [Source:MGI Symbol;Acc:MGI:5595360]	-
ENSMUSG00000026976	464.342	333.201	586.108	82.2268	1.86016	33.5476	461.217	39.2115	3.55694	0.0021648	0.0194359	Pax8	2	24420560	24475599	-	6061	protein_coding	paired box 8 [Source:MGI Symbol;Acc:MGI:97492]	PAX
ENSMUSG00000006435	140.159	103.751	175.832	80.2213	41.8536	82.3441	139.914	68.1397	1.04091	0.00217307	0.0194938	Neurl1a	19	47178820	47259441	+	7284	protein_coding	neuralized E3 ubiquitin protein ligase 1A [Source:MGI Symbol;Acc:MGI:1334263]	-
ENSMUSG00000054702	161.557	47.8852	62.4541	48.1328	15.8113	16.2655	90.6321	26.7365	1.76136	0.00217393	0.0194938	Ap1s3	1	79606876	79671972	-	2878	protein_coding	adaptor-related protein complex AP-1, sigma 3 [Source:MGI Symbol;Acc:MGI:1891304]	-
ENSMUSG00000033510	8.55931	13.9665	18.2558	2.00553	0.930079	2.03319	13.5939	1.65627	3.05071	0.0021771	0.0195142	Otud7a	7	63444751	63759028	+	3619	protein_coding	OTU domain containing 7A [Source:MGI Symbol;Acc:MGI:2158505]	-
ENSMUSG00000097924	14.9788	8.97848	13.4517	1.00277	0.930079	2.03319	12.4696	1.32201	3.24606	0.00220035	0.0196812	A730020E08Rik	6	61172293	61180810	-	3895	bidirectional_promoter_lncRNA	RIKEN cDNA A730020E08 gene [Source:MGI Symbol;Acc:MGI:2444999]	-
ENSMUSG00000031444	13.9089	9.97609	2.8825	16.0443	43.7137	53.8795	8.92248	37.8791	-2.0954	0.00222506	0.0198456	F10	8	13037308	13056676	+	2731	protein_coding	coagulation factor X [Source:MGI Symbol;Acc:MGI:103107]	-
ENSMUSG00000042002	8.55931	7.98087	10.5692	0	0	1.01659	9.03644	0.338865	4.68297	0.00226881	0.0201948	Foxn4	5	114254164	114273807	-	3371	protein_coding	forkhead box N4 [Source:MGI Symbol;Acc:MGI:2151057]	Fork_head
ENSMUSG00000061068	62.055	32.9211	44.1983	20.0553	0.930079	10.1659	46.3914	10.3838	2.16641	0.00235737	0.0208129	Mcpt4	14	56059629	56062313	-	1108	protein_coding	mast cell protease 4 [Source:MGI Symbol;Acc:MGI:96940]	-
ENSMUSG00000049115	285.667	39.9043	57.6499	29.0802	13.0211	49.8131	127.74	30.6381	2.06083	0.00237089	0.0209238	Agtr1a	13	30336441	30382867	+	2786	protein_coding	angiotensin II receptor, type 1a [Source:MGI Symbol;Acc:MGI:87964]	-
ENSMUSG00000028359	19.2584	7.98087	7.68666	1.00277	0	1.01659	11.642	0.67312	4.1378	0.00237711	0.0209617	Orm3	4	63356162	63359511	+	773	protein_coding	orosomucoid 3 [Source:MGI Symbol;Acc:MGI:97445]	-
ENSMUSG00000114722	8.55931	12.9689	4.80416	63.1743	36.2731	13.2157	8.77746	37.5544	-2.09952	0.00240687	0.021207	Gm31392	14	24044343	24075908	-	2700	lincRNA	predicted gene, 31392 [Source:MGI Symbol;Acc:MGI:5590551]	-
ENSMUSG00000093894	90.9426	65.8422	59.5716	35.0968	12.091	36.5974	72.1188	27.9284	1.37242	0.00243151	0.0213798	Ighv1-53	12	115158403	115158835	-	351	IG_V_gene	immunoglobulin heavy variable 1-53 [Source:MGI Symbol;Acc:MGI:3576502]	-
ENSMUSG00000044362	37.447	43.8948	39.3941	14.0387	14.8813	19.3153	40.2453	16.0784	1.32569	0.00243336	0.0213798	Ccdc89	7	90426577	90428669	+	2093	protein_coding	coiled-coil domain containing 89 [Source:MGI Symbol;Acc:MGI:1917304]	-
ENSMUSG00000046240	33.1673	24.9402	26.9033	12.0332	5.58047	8.13275	28.3369	8.58214	1.7272	0.00245762	0.0215297	Hepacam	9	37367351	37386575	+	3347	protein_coding	hepatocyte cell adhesion molecule [Source:MGI Symbol;Acc:MGI:1920177]	-
ENSMUSG00000001670	10.6991	16.9593	11.53	3.0083	0	0	13.0628	1.00277	3.72313	0.00248709	0.0217204	Tat	8	109990437	109999803	+	2405	protein_coding	tyrosine aminotransferase [Source:MGI Symbol;Acc:MGI:98487]	-
ENSMUSG00000053550	49.216	59.8565	57.6499	118.326	70.686	157.572	55.5742	115.528	-1.05318	0.00249319	0.0217562	Shisa7	7	4825552	4844696	-	6639	protein_coding	shisa family member 7 [Source:MGI Symbol;Acc:MGI:3605641]	-
ENSMUSG00000091705	54.5656	37.9091	48.0416	25.0692	17.6715	11.1825	46.8388	17.9744	1.3803	0.00250308	0.021825	H2-Q2	17	35342242	35346762	+	2181	protein_coding	histocompatibility 2, Q region locus 2 [Source:MGI Symbol;Acc:MGI:95931]	-
ENSMUSG00000110659	4.27965	7.98087	7.68666	0	0	0	6.64906	0	5.20331	0.00250972	0.0218742	Gm45727	8	93238653	93251175	-	572	unprocessed_pseudogene	predicted gene 45727 [Source:MGI Symbol;Acc:MGI:5804842]	-
ENSMUSG00000104283	4.27965	8.97848	6.72583	0	0	0	6.66132	0	5.20564	0.00254067	0.0220908	Gm37459	3	32939314	32983301	+	3365	antisense	predicted gene, 37459 [Source:MGI Symbol;Acc:MGI:5610687]	-
ENSMUSG00000044528	35.3071	23.9426	18.2558	60.166	79.0567	45.7467	25.8352	61.6565	-1.26161	0.00254362	0.0221051	Tram1l1	3	124320855	124324743	+	3889	protein_coding	translocation associated membrane protein 1-like 1 [Source:MGI Symbol;Acc:MGI:2443503]	-
ENSMUSG00000022584	144.438	139.665	70.1408	70.1936	38.1332	53.8795	118.081	54.0688	1.12741	0.00256848	0.0222792	Ly6c2	15	75108158	75111970	-	2740	protein_coding	lymphocyte antigen 6 complex, locus C2 [Source:MGI Symbol;Acc:MGI:3712069]	-
ENSMUSG00000046352	52.4257	1.99522	14.4125	0	0.930079	4.06638	22.9445	1.66548	3.79226	0.00260228	0.0225186	Gjb2	14	57098600	57104702	-	2406	protein_coding	gap junction protein, beta 2 [Source:MGI Symbol;Acc:MGI:95720]	-
novel.96	3.20974	11.9713	5.76499	0	0	0	6.98201	0	5.27367	0.00262539	0.0226825	-	11	70331739	70332220	-	482	-	- && - && -	-
ENSMUSG00000011305	66.3346	59.8565	98.9657	92.2545	362.731	733.981	75.0523	396.322	-2.40038	0.00264536	0.0228098	Plin5	17	56111601	56117596	-	2087	protein_coding	perilipin 5 [Source:MGI Symbol;Acc:MGI:1914218]	-
ENSMUSG00000029086	533.887	346.17	563.048	193.534	36.2731	131.141	481.035	120.316	1.99995	0.00265591	0.0228826	Prom1	5	43993620	44102032	-	7175	protein_coding	prominin 1 [Source:MGI Symbol;Acc:MGI:1100886]	-
ENSMUSG00000027643	6.41948	3.99043	9.60832	0	0	0	6.67275	0	5.20768	0.0026607	0.0229149	Ghrh	2	157329497	157347506	-	668	protein_coding	growth hormone releasing hormone [Source:MGI Symbol;Acc:MGI:95709]	-
ENSMUSG00000036144	31.0275	19.9522	17.295	6.0166	7.44063	3.04978	22.7582	5.50234	2.03854	0.00270874	0.0232819	Meox2	12	37108540	37179534	+	2360	protein_coding	mesenchyme homeobox 2 [Source:MGI Symbol;Acc:MGI:103219]	Homeobox
ENSMUSG00000094840	32.0974	25.9378	44.1983	17.047	2.79024	5.08297	34.0778	8.30674	2.0439	0.002711	0.0232836	Muc3a	5	137208813	137212389	-	1887	protein_coding	mucin 3A, cell surface associated [Source:MGI Symbol;Acc:MGI:3588263]	-
ENSMUSG00000078776	20.3284	12.9689	20.1775	6.0166	1.86016	2.03319	17.8249	3.30331	2.43816	0.00272315	0.0233603	9530053A07Rik	7	28129466	28164811	+	11843	protein_coding	RIKEN cDNA 9530053A07 gene [Source:MGI Symbol;Acc:MGI:2442118]	-
ENSMUSG00000057967	51.3558	33.9187	48.0416	20.0553	12.091	20.3319	44.4387	17.4927	1.3486	0.00274825	0.02352	Fgf18	11	33117430	33147400	-	1187	protein_coding	fibroblast growth factor 18 [Source:MGI Symbol;Acc:MGI:1277980]	-
novel.92	6.41948	0.997609	17.295	0	0	0	8.23736	0	5.51265	0.00278986	0.0238387	-	11	50467998	50468750	-	676	-	- && Q9TTC2.3 RecName: Full=Gag polyprotein; AltName: Full=Core polyprotein; Contains: RecName: Full=Matrix protein p15; Short=MA; Contains: RecName: Full=RNA-binding phosphoprotein p12; AltName: Full=pp12; Contains: RecName: Full=Capsid protein p30; Short=CA; Contains: RecName: Full=Nucleocapsid protein p10; Short=NC-gag && PF01140:Matrix protein (MA), p15	-
ENSMUSG00000031637	13.9089	10.9737	28.825	3.0083	4.6504	1.01659	17.9025	2.89176	2.61995	0.00280073	0.0238936	Lrp2bp	8	45999303	46029477	+	4338	protein_coding	Lrp2 binding protein [Source:MGI Symbol;Acc:MGI:1914870]	-
ENSMUSG00000033029	54.5656	73.823	64.3758	33.0913	32.5528	29.4812	64.2548	31.7084	1.01952	0.00280178	0.0238936	1700088E04Rik	15	79129349	79141253	-	5292	protein_coding	RIKEN cDNA 1700088E04 gene [Source:MGI Symbol;Acc:MGI:1920774]	-
ENSMUSG00000027463	203.284	178.572	224.835	159.44	59.5251	56.9293	202.23	91.9647	1.13793	0.00283412	0.0241316	Slc52a3	2	151996511	152009258	+	2767	protein_coding	solute carrier protein family 52, member 3 [Source:MGI Symbol;Acc:MGI:1916948]	-
ENSMUSG00000059775	361.631	187.55	215.226	181.501	43.7137	80.3109	254.803	101.842	1.32382	0.0028394	0.0241671	Rps26-ps1	8	107439131	107439579	-	449	transcribed_processed_pseudogene	ribosomal protein S26, pseudogene 1 [Source:MGI Symbol;Acc:MGI:3704322]	-
ENSMUSG00000076536	40.6567	6.98326	0	1.00277	0	0	15.88	0.334255	5.49255	0.00285777	0.0242854	Igkv4-86	6	68910411	68910973	-	378	IG_V_gene	immunoglobulin kappa variable 4-86 [Source:MGI Symbol;Acc:MGI:2685305]	-
ENSMUSG00000100154	5.34957	2.99283	7.68666	19.0526	20.4617	25.4148	5.34302	21.643	-2.01393	0.00285959	0.0242915	Gm29052	17	83068905	83070632	+	1451	lincRNA	predicted gene 29052 [Source:MGI Symbol;Acc:MGI:5579758]	-
ENSMUSG00000029477	20.3284	18.9546	46.12	11.0304	3.72032	6.09956	28.4676	6.9501	2.04257	0.00286973	0.0243681	Morn3	5	123035769	123047016	-	1353	protein_coding	MORN repeat containing 3 [Source:MGI Symbol;Acc:MGI:1922140]	-
ENSMUSG00000067106	21.3983	26.9354	15.3733	52.1439	40.9235	57.9458	21.2357	50.3377	-1.24557	0.00287699	0.0244107	Gm5529	1	79922536	79923426	-	891	processed_pseudogene	predicted pseudogene 5529 [Source:MGI Symbol;Acc:MGI:3646377]	-
ENSMUSG00000094345	7.48939	37.9091	21.1383	4.01107	0	5.08297	22.1789	3.03134	2.88928	0.00293055	0.0247686	Igkv14-126	6	67896172	67896642	+	358	IG_V_gene	immunoglobulin kappa variable 14-126 [Source:MGI Symbol;Acc:MGI:3643131]	-
ENSMUSG00000107439	7.48939	6.98326	11.53	0	0.930079	0	8.66755	0.310026	4.62364	0.00296835	0.0250226	Gm45060	6	58964874	58972234	+	593	antisense	predicted gene 45060 [Source:MGI Symbol;Acc:MGI:5753636]	-
ENSMUSG00000032315	28.8877	2.99283	17.295	3.0083	0	1.01659	16.3918	1.34163	3.62705	0.00298174	0.0251038	Cyp1a1	9	57687928	57703824	+	2787	protein_coding	cytochrome P450, family 1, subfamily a, polypeptide 1 [Source:MGI Symbol;Acc:MGI:88588]	-
ENSMUSG00000056222	29.9576	35.9139	70.1408	22.0609	2.79024	2.03319	45.3374	8.96143	2.34442	0.00300201	0.0252452	Spock1	13	57421195	57908332	-	8365	protein_coding	sparc/osteonectin, cwcv and kazal-like domains proteoglycan 1 [Source:MGI Symbol;Acc:MGI:105371]	-
ENSMUSG00000044313	241.8	30.9259	75.9058	46.1273	20.4617	30.4978	116.211	32.3623	1.84429	0.00300417	0.0252485	Mab21l3	3	101813076	101848959	-	3610	protein_coding	mab-21-like 3 [Source:MGI Symbol;Acc:MGI:2446273]	-
ENSMUSG00000101211	32.0974	14.9641	42.2766	10.0277	0	0	29.7794	3.34255	3.16466	0.00300472	0.0252485	Gm28818	1	71894068	71917125	-	3067	lincRNA	predicted gene 28818 [Source:MGI Symbol;Acc:MGI:5579524]	-
ENSMUSG00000025537	62.055	60.8541	44.1983	24.0664	16.7414	31.5144	55.7025	24.1074	1.21106	0.00300727	0.0252602	Phkg1	5	129863421	129898549	-	6509	protein_coding	phosphorylase kinase gamma 1 [Source:MGI Symbol;Acc:MGI:97579]	-
ENSMUSG00000076526	35.3071	15.9617	22.0991	7.01936	7.44063	1.01659	24.456	5.15886	2.23467	0.00302875	0.0254176	Igkv12-98	6	68570763	68571235	+	347	IG_V_gene	immunoglobulin kappa variable 12-98 [Source:MGI Symbol;Acc:MGI:4439560]	-
ENSMUSG00000074715	191.514	60.8541	147.007	54.1494	51.1543	68.1118	133.125	57.8052	1.20337	0.00302952	0.0254176	Ccl28	13	119623819	119654359	+	4844	protein_coding	chemokine (C-C motif) ligand 28 [Source:MGI Symbol;Acc:MGI:1861731]	-
ENSMUSG00000094198	27.8177	17.957	70.1408	2.00553	0	14.2323	38.6385	5.41262	2.84823	0.00305113	0.0255523	Ighv1-50	12	115119748	115120219	-	390	IG_V_gene	immunoglobulin heavy variable 1-50 [Source:MGI Symbol;Acc:MGI:4439753]	-
ENSMUSG00000026204	6.41948	7.98087	9.60832	103.285	8.37071	21.3485	8.00289	44.3347	-2.46623	0.00305144	0.0255523	Ptprn	1	75247027	75264502	-	4249	protein_coding	protein tyrosine phosphatase, receptor type, N [Source:MGI Symbol;Acc:MGI:102765]	-
ENSMUSG00000034853	193.654	240.424	304.584	192.531	63.2454	64.0454	246.221	106.607	1.20893	0.00305894	0.0255954	Acot11	4	106744555	106804998	-	6056	protein_coding	acyl-CoA thioesterase 11 [Source:MGI Symbol;Acc:MGI:1913736]	-
ENSMUSG00000039774	176.536	111.732	226.756	110.304	52.0844	87.4271	171.675	83.2719	1.04584	0.00306688	0.0256225	Galnt12	4	47091909	47123070	+	2288	protein_coding	polypeptide N-acetylgalactosaminyltransferase 12 [Source:MGI Symbol;Acc:MGI:2444664]	-
ENSMUSG00000022861	22.4682	31.9235	24.0208	7.01936	3.72032	11.1825	26.1375	7.3074	1.84798	0.00310049	0.025829	Dgkg	16	22468461	22657221	-	9255	protein_coding	diacylglycerol kinase, gamma [Source:MGI Symbol;Acc:MGI:105060]	-
ENSMUSG00000026832	157.277	109.737	104.731	67.1853	34.4129	78.2777	123.915	59.9587	1.04918	0.00310465	0.025829	Cytip	2	58129137	58195532	-	6744	protein_coding	cytohesin 1 interacting protein [Source:MGI Symbol;Acc:MGI:2183535]	-
ENSMUSG00000015093	47.0762	43.8948	45.1591	41.1134	184.156	133.174	45.3767	119.481	-1.39792	0.00311857	0.0259349	Clic3	2	25456838	25458776	+	1012	protein_coding	chloride intracellular channel 3 [Source:MGI Symbol;Acc:MGI:1916704]	-
ENSMUSG00000028441	114.481	107.742	199.853	21.0581	0	11.1825	140.692	10.7469	3.71342	0.00312497	0.0259683	1110017D15Rik	4	41505009	41517333	-	1421	protein_coding	RIKEN cDNA 1110017D15 gene [Source:MGI Symbol;Acc:MGI:1920971]	-
ENSMUSG00000099707	4.27965	13.9665	8.64749	1.00277	0	0	8.96455	0.334255	4.67297	0.00319375	0.0264389	Gm8883	1	71888112	71891204	+	1541	lincRNA	predicted gene 8883 [Source:MGI Symbol;Acc:MGI:3649116]	-
ENSMUSG00000031340	94.1524	81.8039	82.6316	59.1632	29.7625	39.6472	86.196	42.8576	1.01016	0.00320517	0.0265234	Gabre	X	72255999	72274803	-	4736	protein_coding	gamma-aminobutyric acid (GABA) A receptor, subunit epsilon [Source:MGI Symbol;Acc:MGI:1330235]	-
ENSMUSG00000028536	48.1461	37.9091	52.8458	20.0553	0	8.13275	46.3003	9.39603	2.30854	0.00326068	0.0269213	2610528J11Rik	4	118526999	118530228	+	1202	protein_coding	RIKEN cDNA 2610528J11 gene [Source:MGI Symbol;Acc:MGI:1913701]	-
ENSMUSG00000031489	693.304	662.412	501.555	22.0609	0.930079	98.6096	619.09	40.5335	3.93377	0.00326216	0.0269233	Adrb3	8	27225776	27250616	-	3376	protein_coding	adrenergic receptor, beta 3 [Source:MGI Symbol;Acc:MGI:87939]	-
ENSMUSG00000026415	13.9089	7.98087	13.4517	2.00553	0.930079	1.01659	11.7805	1.3174	3.16592	0.00326647	0.0269253	Fcamr	1	130800902	130814740	+	1911	protein_coding	Fc receptor, IgA, IgM, high affinity [Source:MGI Symbol;Acc:MGI:1927803]	-
ENSMUSG00000101615	10.6991	6.98326	7.68666	0	0.930079	0	8.45635	0.310026	4.58496	0.00326731	0.0269253	Gm8495	9	96537161	96537854	+	694	processed_pseudogene	predicted gene 8495 [Source:MGI Symbol;Acc:MGI:3645109]	-
ENSMUSG00000067795	6.41948	14.9641	12.4908	2.00553	0	0	11.2915	0.668511	4.10161	0.00328917	0.027054	4930444P10Rik	1	16065979	16093325	-	2063	protein_coding	RIKEN cDNA 4930444P10 gene [Source:MGI Symbol;Acc:MGI:1923049]	-
ENSMUSG00000104350	36.377	37.9091	16.3342	11.0304	9.30079	6.09956	30.2068	8.81026	1.77386	0.00329527	0.0270804	Gm38244	3	106478283	106480868	+	2586	TEC	predicted gene, 38244 [Source:MGI Symbol;Acc:MGI:5611472]	-
ENSMUSG00000032719	65.2647	49.8804	122.987	43.119	8.37071	3.04978	79.3772	18.1798	2.1288	0.00329612	0.0270804	Sbspon	1	15853862	15892722	-	2748	protein_coding	somatomedin B and thrombospondin, type 1 domain containing [Source:MGI Symbol;Acc:MGI:2684952]	-
ENSMUSG00000034438	239.661	171.589	325.722	185.512	56.7348	77.2611	245.657	106.503	1.20708	0.00330556	0.0271292	Gbp8	5	105014150	105139540	-	3443	protein_coding	guanylate-binding protein 8 [Source:MGI Symbol;Acc:MGI:1923324]	-
ENSMUSG00000081058	10.6991	8.97848	16.3342	17.047	92.0778	31.5144	12.0039	46.8798	-1.96569	0.00330704	0.0271292	H3c15	3	96238108	96239127	-	1020	protein_coding	H3 clustered histone 15 [Source:MGI Symbol;Acc:MGI:2448357]	-
ENSMUSG00000002565	49.216	29.9283	39.3941	21.0581	10.2309	11.1825	39.5128	14.1572	1.48236	0.00331868	0.0272144	Scin	12	40059769	40134228	-	2999	protein_coding	scinderin [Source:MGI Symbol;Acc:MGI:1306794]	-
ENSMUSG00000054203	115.551	131.684	73.9841	58.1605	10.2309	44.7301	107.073	37.7071	1.50885	0.00335336	0.0274677	Ifi205	1	174011998	174031810	-	4177	protein_coding	interferon activated gene 205 [Source:MGI Symbol;Acc:MGI:101847]	-
ENSMUSG00000058488	19.2584	8.97848	37.4725	186.515	24.1821	58.9624	21.9031	89.8863	-2.03407	0.00336179	0.0275264	Kl	5	150952607	150993817	+	9328	protein_coding	klotho [Source:MGI Symbol;Acc:MGI:1101771]	-
ENSMUSG00000090002	13.9089	6.98326	12.4908	0	0	2.03319	11.1277	0.677729	4.07208	0.00336663	0.027535	Gm16006	15	57708114	57708927	-	566	antisense	predicted gene 16006 [Source:MGI Symbol;Acc:MGI:3801853]	-
ENSMUSG00000036805	39.5868	0.997609	1.92166	1.00277	0	0	14.1687	0.334255	5.32726	0.00341009	0.0277965	Noxa1	2	25085667	25095149	-	1617	protein_coding	NADPH oxidase activator 1 [Source:MGI Symbol;Acc:MGI:2449980]	-
ENSMUSG00000118038	11.769	11.9713	16.3342	3.0083	0.930079	2.03319	13.3582	1.99052	2.75933	0.00342195	0.0278827	Gm9895	19	29067347	29069503	+	618	lincRNA	predicted gene 9895 [Source:MGI Symbol;Acc:MGI:3642802]	-
ENSMUSG00000108297	23.5381	18.9546	20.1775	8.02213	0	1.01659	20.89	3.01291	2.80617	0.00343142	0.0279286	Gm44167	6	113797807	113799684	-	1878	sense_intronic	predicted gene, 44167 [Source:MGI Symbol;Acc:MGI:5690559]	-
ENSMUSG00000024008	104.851	29.9283	60.5324	35.0968	10.2309	13.2157	65.1041	19.5145	1.7395	0.00346473	0.0281366	Cpne5	17	29155556	29238167	-	13571	protein_coding	copine V [Source:MGI Symbol;Acc:MGI:2385908]	-
ENSMUSG00000044574	2.13983	0	2.8825	7.01936	22.3219	14.2323	1.67411	14.5245	-3.11731	0.00348885	0.0283034	5031434C07Rik	6	112285593	112288837	-	3245	antisense	RIKEN cDNA 5031434C07 gene [Source:MGI Symbol;Acc:MGI:2442810]	-
ENSMUSG00000060188	42.7965	4.98804	11.53	2.00553	0	4.06638	19.7715	2.02397	3.30322	0.00351924	0.0285048	Cxcl17	7	25400053	25412886	-	761	protein_coding	chemokine (C-X-C motif) ligand 17 [Source:MGI Symbol;Acc:MGI:2387642]	-
ENSMUSG00000024190	238.591	269.354	272.876	271.75	3105.53	1230.08	260.274	1535.79	-2.5609	0.00354191	0.0286578	Dusp1	17	26505590	26562128	-	3311	protein_coding	dual specificity phosphatase 1 [Source:MGI Symbol;Acc:MGI:105120]	-
ENSMUSG00000041798	64.1948	83.7991	71.1016	40.1107	4.6504	2.03319	73.0318	15.5981	2.23001	0.00354208	0.0286578	Gck	11	5900820	5950081	-	3033	protein_coding	glucokinase [Source:MGI Symbol;Acc:MGI:1270854]	-
ENSMUSG00000056296	25.6779	6.98326	24.0208	5.01383	2.79024	0	18.894	2.60136	2.85576	0.00355624	0.028757	Synpr	14	13284780	13616340	+	9439	protein_coding	synaptoporin [Source:MGI Symbol;Acc:MGI:1919253]	-
ENSMUSG00000050164	16.0487	25.9378	13.4517	5.01383	4.6504	2.03319	18.4794	3.89914	2.23979	0.00356594	0.0287973	Mchr1	15	81235499	81238964	+	2189	protein_coding	melanin-concentrating hormone receptor 1 [Source:MGI Symbol;Acc:MGI:2180756]	-
ENSMUSG00000097068	4.27965	6.98326	1.92166	13.036	25.1121	22.3651	4.39486	20.1711	-2.20385	0.00357253	0.0288399	Gm26760	15	92344359	92378103	+	1619	lincRNA	predicted gene, 26760 [Source:MGI Symbol;Acc:MGI:5477254]	-
ENSMUSG00000106636	13.9089	12.9689	19.2166	1.00277	4.6504	2.03319	15.3648	2.56212	2.56924	0.00357688	0.0288528	Gm43813	5	123406487	123411864	+	5378	processed_transcript	predicted gene 43813 [Source:MGI Symbol;Acc:MGI:5663950]	-
ENSMUSG00000009670	20.3284	11.9713	14.4125	3.0083	3.72032	2.03319	15.5707	2.9206	2.406	0.00358224	0.0288754	Tex11	X	100838648	101059667	-	3624	protein_coding	testis expressed gene 11 [Source:MGI Symbol;Acc:MGI:1933237]	-
ENSMUSG00000096461	11.769	20.9498	10.5692	4.01107	0	0	14.4293	1.33702	3.44852	0.00360761	0.0290595	Igkv14-130	6	67791046	67791511	+	353	IG_V_gene	immunoglobulin kappa variable 14-130 [Source:MGI Symbol;Acc:MGI:3645770]	-
ENSMUSG00000037053	11.769	11.9713	12.4908	3.0083	0	0	12.0771	1.00277	3.60945	0.0036129	0.0290903	Azgp1	5	137981520	137990233	+	1610	protein_coding	alpha-2-glycoprotein 1, zinc [Source:MGI Symbol;Acc:MGI:103163]	-
ENSMUSG00000117450	13.9089	23.9426	20.1775	6.0166	4.6504	3.04978	19.343	4.57226	2.08137	0.00361609	0.0291011	4933424G05Rik	18	14988995	15047987	+	1745	antisense	RIKEN cDNA 4933424G05 gene [Source:MGI Symbol;Acc:MGI:1921706]	-
ENSMUSG00000041831	33.1673	57.8613	58.6108	23.0636	23.252	15.2489	49.8798	20.5215	1.28163	0.00361756	0.0291011	Sytl3	17	6659093	6738044	+	5062	protein_coding	synaptotagmin-like 3 [Source:MGI Symbol;Acc:MGI:1933367]	-
ENSMUSG00000030834	14.9788	11.9713	31.7075	6.0166	2.79024	3.04978	19.5525	3.95221	2.31345	0.00364428	0.0292887	Abcc6	7	45967555	46030302	-	5721	protein_coding	ATP-binding cassette, sub-family C (CFTR/MRP), member 6 [Source:MGI Symbol;Acc:MGI:1351634]	-
ENSMUSG00000091230	14.9788	14.9641	9.60832	2.00553	2.79024	1.01659	13.1837	1.93745	2.75377	0.00371344	0.0297239	H1f11-ps	19	47170469	47171134	-	666	processed_pseudogene	H1.11 linker histone, pseudogene [Source:MGI Symbol;Acc:MGI:3645322]	-
ENSMUSG00000035459	37.447	79.8087	64.3758	71.1964	272.513	123.008	60.5438	155.572	-1.36125	0.00380212	0.0302858	Stab2	10	86841198	87008025	-	8757	protein_coding	stabilin 2 [Source:MGI Symbol;Acc:MGI:2178743]	-
ENSMUSG00000083257	1.06991	11.9713	8.64749	0	0	0	7.22957	0	5.32519	0.00386362	0.0306909	Gm15568	10	10343115	10344327	+	1213	processed_pseudogene	predicted gene 15568 [Source:MGI Symbol;Acc:MGI:3783017]	-
ENSMUSG00000045620	1.06991	2.99283	0.960832	2.00553	49.2942	8.13275	1.67452	19.8108	-3.56591	0.00387677	0.0307598	Odf3l1	9	56848659	56864679	-	1306	protein_coding	outer dense fiber of sperm tails 3-like 1 [Source:MGI Symbol;Acc:MGI:2681875]	-
ENSMUSG00000087268	21.3983	30.9259	32.6683	70.1936	39.0633	92.51	28.3308	67.2557	-1.24249	0.00395143	0.0312725	Gm14486	2	30658468	30678011	-	790	lincRNA	predicted gene 14486 [Source:MGI Symbol;Acc:MGI:3649723]	-
ENSMUSG00000037393	170.116	33.9187	73.9841	49.1356	13.0211	7.11616	92.673	23.0909	2.00504	0.00396112	0.0313329	Nmur2	11	56024987	56041010	-	3302	protein_coding	neuromedin U receptor 2 [Source:MGI Symbol;Acc:MGI:2441765]	-
ENSMUSG00000052392	47.0762	48.8828	27.8641	19.0526	16.7414	12.1991	41.2744	15.9977	1.36447	0.00398911	0.0315134	Acot4	12	84038379	84048601	+	6674	protein_coding	acyl-CoA thioesterase 4 [Source:MGI Symbol;Acc:MGI:2159621]	-
ENSMUSG00000111875	44.9364	38.9067	17.295	60.166	203.687	48.7965	33.7127	104.217	-1.6323	0.00400373	0.0315967	Gm5425	10	84308886	84309344	+	459	processed_pseudogene	predicted gene 5425 [Source:MGI Symbol;Acc:MGI:3643901]	-
ENSMUSG00000021940	10.6991	7.98087	5.76499	1.00277	0	0	8.14833	0.334255	4.53069	0.00404547	0.031824	Ptpn20	14	33589207	33640754	+	3338	protein_coding	protein tyrosine phosphatase, non-receptor type 20 [Source:MGI Symbol;Acc:MGI:1196295]	-
ENSMUSG00000090564	25.6779	13.9665	8.64749	29.0802	42.7836	74.2113	16.0973	48.6917	-1.6034	0.00404597	0.031824	A430057M04Rik	14	21847578	21856931	+	5274	antisense	RIKEN cDNA A430057M04 gene [Source:MGI Symbol;Acc:MGI:2442125]	-
ENSMUSG00000034472	718.982	300.28	422.766	338.935	138.582	229.75	480.676	235.756	1.02798	0.00405297	0.0318445	Rasd2	8	75213944	75224113	+	3176	protein_coding	RASD family, member 2 [Source:MGI Symbol;Acc:MGI:1922391]	-
ENSMUSG00000076564	73.824	36.9115	66.2974	31.0858	22.3219	23.3817	59.011	25.5964	1.20522	0.00406392	0.031919	Igkv12-46	6	69764523	69765022	-	377	IG_V_gene	immunoglobulin kappa variable 12-46 [Source:MGI Symbol;Acc:MGI:4439773]	-
ENSMUSG00000048217	7.48939	11.9713	6.72583	50.1383	19.5317	22.3651	8.72884	30.6783	-1.81165	0.00407485	0.0319933	Nags	11	102145513	102149477	+	2838	protein_coding	N-acetylglutamate synthase [Source:MGI Symbol;Acc:MGI:2387600]	-
ENSMUSG00000037936	3080.28	8892.68	4177.7	9546.34	25023.8	18849.7	5383.55	17806.6	-1.72578	0.00407633	0.0319935	Scarb1	5	125277087	125341094	-	8500	protein_coding	scavenger receptor class B, member 1 [Source:MGI Symbol;Acc:MGI:893578]	-
ENSMUSG00000004031	12.839	25.9378	20.1775	369.018	21.3918	96.5764	19.6514	162.329	-3.04524	0.00415077	0.0324723	Brinp2	1	158245269	158356326	-	8767	protein_coding	bone morphogenic protein/retinoic acid inducible neural-specific 2 [Source:MGI Symbol;Acc:MGI:2443333]	-
ENSMUSG00000058454	670.836	905.829	789.804	960.65	3897.96	2351.38	788.823	2403.33	-1.60727	0.0041798	0.0326526	Dhcr7	7	143823145	143848410	+	5817	protein_coding	7-dehydrocholesterol reductase [Source:MGI Symbol;Acc:MGI:1298378]	-
ENSMUSG00000027831	42.7965	38.9067	61.4933	29.0802	6.51055	9.14934	47.7322	14.9134	1.68346	0.00418488	0.0326735	Veph1	3	66053558	66296837	-	7086	protein_coding	ventricular zone expressed PH domain-containing 1 [Source:MGI Symbol;Acc:MGI:1920039]	-
ENSMUSG00000076543	20.3284	10.9737	40.355	8.02213	0	3.04978	23.8857	3.69064	2.70797	0.00418549	0.0326735	Igkv4-74	6	69184826	69185397	-	394	IG_V_gene	immunoglobulin kappa variable 4-74 [Source:MGI Symbol;Acc:MGI:3779447]	-
ENSMUSG00000016024	1705.44	1502.4	2457.81	1086	396.214	331.41	1888.55	604.54	1.64345	0.00423323	0.0329989	Lbp	2	158306493	158332852	+	4831	protein_coding	lipopolysaccharide binding protein [Source:MGI Symbol;Acc:MGI:1098776]	-
ENSMUSG00000109764	23.5381	5.98565	13.4517	2.00553	2.79024	1.01659	14.3251	1.93745	2.87298	0.00424016	0.0330292	Klkb1	8	45266689	45294859	-	5249	protein_coding	kallikrein B, plasma 1 [Source:MGI Symbol;Acc:MGI:102849]	-
ENSMUSG00000094985	36.377	19.9522	43.2375	17.047	2.79024	4.06638	33.1889	7.96788	2.0645	0.00432245	0.0335447	Topaz1	9	122747346	122802135	+	5119	protein_coding	testis and ovary specific PAZ domain containing 1 [Source:MGI Symbol;Acc:MGI:3779933]	-
ENSMUSG00000079543	43.8664	17.957	111.457	9.0249	5.58047	26.4314	57.76	13.6789	2.08412	0.00432328	0.0335447	Igkv13-85	6	68930269	68930734	-	347	IG_V_gene	immunoglobulin kappa chain variable 13-85 [Source:MGI Symbol;Acc:MGI:4439827]	-
ENSMUSG00000057913	7.48939	8.97848	15.3733	2.00553	0	0	10.6137	0.668511	4.01232	0.0043414	0.0336493	Gm10032	14	66784480	66793758	+	2253	lincRNA	predicted gene 10032 [Source:MGI Symbol;Acc:MGI:3642901]	-
novel.272	100.572	24.9402	49.0025	24.0664	1.86016	15.2489	58.1715	13.7252	2.08764	0.00441482	0.0341333	-	19	24670615	24673768	+	3154	-	- && - && -	-
ENSMUSG00000066809	7.48939	3.99043	4.80416	24.0664	17.6715	19.3153	5.428	20.3511	-1.91284	0.00441766	0.0341431	Gm10180	9	25101404	25101481	-	78	processed_pseudogene	predicted gene 10180 [Source:MGI Symbol;Acc:MGI:3701608]	-
ENSMUSG00000022425	1211.14	1400.64	1294.24	571.577	114.4	445.268	1302.01	377.082	1.78803	0.00444596	0.0343223	Enpp2	15	54838901	54952892	-	5779	protein_coding	ectonucleotide pyrophosphatase/phosphodiesterase 2 [Source:MGI Symbol;Acc:MGI:1321390]	-
ENSMUSG00000079330	6.41948	3.99043	27.8641	2.00553	0	0	12.758	0.668511	4.27668	0.00444872	0.0343223	Lemd1	1	132191431	132259227	+	5526	protein_coding	LEM domain containing 1 [Source:MGI Symbol;Acc:MGI:1922403]	-
ENSMUSG00000027762	14.9788	8.97848	7.68666	0	0	2.03319	10.548	0.677729	3.99271	0.00445673	0.0343719	Sucnr1	3	60081869	60087566	+	1640	protein_coding	succinate receptor 1 [Source:MGI Symbol;Acc:MGI:1934135]	-
ENSMUSG00000016756	82.3833	67.8374	89.3574	52.1439	25.1121	40.6638	79.8594	39.3066	1.02613	0.00452419	0.0348428	Cmah	13	24327404	24477377	+	10660	protein_coding	cytidine monophospho-N-acetylneuraminic acid hydroxylase [Source:MGI Symbol;Acc:MGI:103227]	-
ENSMUSG00000095565	21.3983	16.9593	14.4125	7.01936	0.930079	1.01659	17.59	2.98868	2.56522	0.00454801	0.0349416	Ighv2-9-1	12	113769850	113770302	-	369	IG_V_gene	immunoglobulin heavy variable 2-9-1 [Source:MGI Symbol;Acc:MGI:4439519]	-
ENSMUSG00000042268	32.0974	14.9641	29.7858	3.0083	8.37071	9.14934	25.6158	6.84278	1.90132	0.00454986	0.0349416	Slc26a9	1	131744022	131771504	+	5226	protein_coding	solute carrier family 26, member 9 [Source:MGI Symbol;Acc:MGI:2444594]	-
ENSMUSG00000002831	1113.78	1166.2	1319.22	1543.26	3312.94	7742.38	1199.74	4199.53	-1.80749	0.00457123	0.0350934	Plin4	17	56100591	56109803	-	6350	protein_coding	perilipin 4 [Source:MGI Symbol;Acc:MGI:1929709]	-
ENSMUSG00000105837	7.48939	14.9641	8.64749	0	1.86016	0	10.367	0.620053	4.00933	0.00463378	0.0355101	Gm35986	3	129527467	129532388	-	787	antisense	predicted gene, 35986 [Source:MGI Symbol;Acc:MGI:5595145]	-
ENSMUSG00000049233	9.62922	7.98087	13.4517	38.1051	12.091	66.0786	10.3539	38.7582	-1.89967	0.00465541	0.0356141	Apoo-ps	13	107414144	107414729	-	586	processed_pseudogene	apolipoprotein O, pseudogene [Source:MGI Symbol;Acc:MGI:3649039]	-
ENSMUSG00000037139	37.447	40.9019	24.0208	18.0498	5.58047	9.14934	34.1232	10.9265	1.64717	0.0046772	0.0357556	Myom3	4	135759715	135815564	+	6038	protein_coding	myomesin family, member 3 [Source:MGI Symbol;Acc:MGI:2685280]	-
ENSMUSG00000090722	10.6991	10.9737	13.4517	2.00553	0.930079	2.03319	11.7082	1.65627	2.83319	0.00469266	0.0358539	Gm8378	12	91674812	91686113	-	3027	sense_intronic	predicted gene 8378 [Source:MGI Symbol;Acc:MGI:3646777]	-
ENSMUSG00000102364	16.0487	4.98804	0.960832	0	0	0	7.33252	0	5.33789	0.00478801	0.0365002	Ighv8-5	12	115067560	115068002	-	358	IG_V_gene	immunoglobulin heavy variable V8-5 [Source:MGI Symbol;Acc:MGI:3645478]	-
ENSMUSG00000089712	4.27965	14.9641	32.6683	2.00553	0.930079	4.06638	17.304	2.334	2.90634	0.00478975	0.0365007	Gm15889	8	94377872	94380317	+	2446	lincRNA	predicted gene 15889 [Source:MGI Symbol;Acc:MGI:3802159]	-
ENSMUSG00000027208	74.8939	65.8422	87.4358	54.1494	26.9723	23.3817	76.0573	34.8344	1.12832	0.00480114	0.0365619	Fgf7	2	126034658	126091185	+	3248	protein_coding	fibroblast growth factor 7 [Source:MGI Symbol;Acc:MGI:95521]	-
ENSMUSG00000079243	17.1186	19.9522	30.7466	9.0249	4.6504	5.08297	22.6058	6.25275	1.86007	0.00484116	0.0368022	Xirp1	9	120013755	120023598	-	6230	protein_coding	xin actin-binding repeat containing 1 [Source:MGI Symbol;Acc:MGI:1333878]	-
ENSMUSG00000029664	8.55931	22.945	17.295	67.1853	28.8325	42.6969	16.2664	46.2382	-1.50097	0.00484968	0.0368542	Tfpi2	6	3962595	3988919	-	1747	protein_coding	tissue factor pathway inhibitor 2 [Source:MGI Symbol;Acc:MGI:108543]	-
ENSMUSG00000008932	7.48939	13.9665	7.68666	1.00277	0	1.01659	9.71419	0.67312	3.88081	0.00485185	0.0368578	Slc1a7	4	107968332	108013532	+	3360	protein_coding	solute carrier family 1 (glutamate transporter), member 7 [Source:MGI Symbol;Acc:MGI:2444087]	-
ENSMUSG00000056468	56.7054	56.8637	38.4333	29.0802	4.6504	15.2489	50.6675	16.3265	1.63887	0.00486426	0.0369263	5730596B20Rik	6	52177498	52180851	+	3354	TEC	RIKEN cDNA 5730596B20 gene [Source:MGI Symbol;Acc:MGI:1924830]	-
ENSMUSG00000109244	23.5381	19.9522	22.0991	9.0249	2.79024	6.09956	21.8631	5.97157	1.88031	0.00490849	0.0371843	Gm44751	7	88311478	88315864	+	4387	lincRNA	predicted gene 44751 [Source:MGI Symbol;Acc:MGI:5753327]	-
ENSMUSG00000021456	83.4532	75.8182	88.3966	60.166	16.7414	16.2655	82.556	31.0576	1.41269	0.00491258	0.0372024	Fbp2	13	62836877	62858422	-	1469	protein_coding	fructose bisphosphatase 2 [Source:MGI Symbol;Acc:MGI:95491]	-
ENSMUSG00000046719	51.3558	58.8589	51.885	29.0802	18.6016	29.4812	54.0332	25.721	1.07473	0.00491974	0.0372306	Nxph3	11	95509845	95514570	-	2099	protein_coding	neurexophilin 3 [Source:MGI Symbol;Acc:MGI:1336188]	-
ENSMUSG00000105552	13.9089	7.98087	8.64749	31.0858	31.6227	24.3983	10.1791	29.0356	-1.51921	0.00493751	0.0373262	Gm19710	3	89998760	90021445	+	998	lincRNA	predicted gene, 19710 [Source:MGI Symbol;Acc:MGI:5011895]	-
ENSMUSG00000027459	161.557	156.625	128.752	578.596	180.435	204.335	148.978	321.122	-1.10798	0.00496595	0.0374761	Fam110a	2	151969398	151980219	-	2207	protein_coding	family with sequence similarity 110, member A [Source:MGI Symbol;Acc:MGI:1921097]	-
ENSMUSG00000020774	152.998	81.8039	89.3574	67.1853	28.8325	53.8795	108.053	49.9658	1.11383	0.00498008	0.0375437	Aspa	11	73304992	73329596	-	5954	protein_coding	aspartoacylase [Source:MGI Symbol;Acc:MGI:87914]	-
ENSMUSG00000105699	10.6991	6.98326	12.4908	0	1.86016	0	10.0577	0.620053	3.96494	0.00506519	0.0381457	Gm43703	5	140605789	140606551	-	763	lincRNA	predicted gene 43703 [Source:MGI Symbol;Acc:MGI:5663840]	-
ENSMUSG00000096833	95.2223	63.8469	1.92166	0	0	3.04978	53.6636	1.01659	5.73557	0.00508573	0.0382475	Igkv4-55	6	69607275	69607828	-	379	IG_V_gene	immunoglobulin kappa variable 4-55 [Source:MGI Symbol;Acc:MGI:2686370]	-
ENSMUSG00000086308	25.6779	12.9689	21.1383	5.01383	1.86016	7.11616	19.9284	4.66338	2.10499	0.0051228	0.0384466	G630016G05Rik	2	116067225	116085911	+	3515	lincRNA	RIKEN cDNA G630016G05 gene [Source:MGI Symbol;Acc:MGI:3603178]	-
novel.90	50.2859	24.9402	57.6499	19.0526	19.5317	11.1825	44.292	16.5889	1.41443	0.00514259	0.0385553	-	11	31161053	31169880	-	2489	-	- && - && -	-
ENSMUSG00000024292	21.3983	63.8469	36.5116	130.36	66.9657	88.4437	40.5856	95.2563	-1.22762	0.00517898	0.0387457	Cyp4f14	17	32905070	32917342	-	2419	protein_coding	cytochrome P450, family 4, subfamily f, polypeptide 14 [Source:MGI Symbol;Acc:MGI:1927669]	-
ENSMUSG00000044217	114.481	300.28	159.498	138.382	43.7137	40.6638	191.42	74.2531	1.36743	0.00518166	0.0387457	Aqp5	15	99590782	99594829	+	2599	protein_coding	aquaporin 5 [Source:MGI Symbol;Acc:MGI:106215]	-
novel.454	18.1885	9.97609	15.3733	35.0968	50.2243	28.4646	14.5126	37.9286	-1.39077	0.00524428	0.0390725	-	6	72059096	72066683	-	2258	-	- && - && -	-
ENSMUSG00000097814	18.1885	12.9689	18.2558	6.0166	1.86016	0	16.4711	2.62559	2.65084	0.00524445	0.0390725	Panct2	1	96871126	96907796	+	4120	antisense	pluripotency-associated noncoding transcript 2 [Source:MGI Symbol;Acc:MGI:3643517]	-
ENSMUSG00000027843	534.957	449.921	760.979	309.855	73.4762	94.5432	581.952	159.291	1.86959	0.00525284	0.0390991	Ptpn22	3	103859795	103912247	+	6775	protein_coding	protein tyrosine phosphatase, non-receptor type 22 (lymphoid) [Source:MGI Symbol;Acc:MGI:107170]	-
ENSMUSG00000033208	68.4744	31.9235	95.1224	39.1079	8.37071	12.1991	65.1734	19.8926	1.71554	0.00528964	0.0393326	S100b	10	76253853	76261159	+	1484	protein_coding	S100 protein, beta polypeptide, neural [Source:MGI Symbol;Acc:MGI:98217]	-
ENSMUSG00000105389	5.34957	7.98087	9.60832	1.00277	0	0	7.64625	0.334255	4.44343	0.00532198	0.0395327	BB187690	3	57654404	57655579	-	1176	TEC	expressed sequence BB187690 [Source:MGI Symbol;Acc:MGI:2140033]	-
ENSMUSG00000028664	296.366	161.613	242.13	214.592	538.516	659.769	233.369	470.959	-1.01343	0.00534492	0.0396782	Ephb2	4	136647539	136835988	-	12608	protein_coding	Eph receptor B2 [Source:MGI Symbol;Acc:MGI:99611]	-
ENSMUSG00000015970	1764.29	1116.32	2081.16	775.138	150.673	431.036	1653.92	452.282	1.87075	0.00539958	0.0399727	Chdh	14	30009023	30040527	+	6217	protein_coding	choline dehydrogenase [Source:MGI Symbol;Acc:MGI:1860776]	-
ENSMUSG00000035238	12.839	13.9665	7.68666	2.00553	0	2.03319	11.4974	1.34624	3.11685	0.00543426	0.0402021	Kcnk15	2	163853651	163859746	+	2003	protein_coding	potassium channel, subfamily K, member 15 [Source:MGI Symbol;Acc:MGI:2675209]	-
ENSMUSG00000084843	38.5169	23.9426	18.2558	12.0332	3.72032	7.11616	26.9051	7.62322	1.82305	0.00547248	0.0404711	B230312C02Rik	2	180370491	180385885	-	1703	lincRNA	RIKEN cDNA B230312C02 gene [Source:MGI Symbol;Acc:MGI:2444130]	-
ENSMUSG00000034028	59.9151	59.8565	43.2375	34.0941	9.30079	19.3153	54.3364	20.9034	1.38212	0.00551154	0.0407184	Cd226	18	89176967	89272229	+	4891	protein_coding	CD226 antigen [Source:MGI Symbol;Acc:MGI:3039602]	-
ENSMUSG00000116953	93.0824	80.8063	61.4933	22.0609	35.343	52.8629	78.4607	36.7556	1.09372	0.00555428	0.0410064	9030025P20Rik	17	14978468	14991572	+	3999	protein_coding	RIKEN cDNA 9030025P20 gene [Source:MGI Symbol;Acc:MGI:3583895]	-
ENSMUSG00000001773	37.447	37.9091	58.6108	12.0332	0	18.2987	44.6556	10.1106	2.15215	0.00561807	0.0413651	Folh1	7	86718977	86775943	-	3210	protein_coding	folate hydrolase 1 [Source:MGI Symbol;Acc:MGI:1858193]	-
ENSMUSG00000096464	27.8177	21.9474	20.1775	0	0	9.14934	23.3142	3.04978	2.95068	0.0056257	0.0413892	Ighv2-2	12	113588267	113588702	-	352	IG_V_gene	immunoglobulin heavy variable 2-2 [Source:MGI Symbol;Acc:MGI:4439894]	-
ENSMUSG00000085526	18.1885	7.98087	6.72583	1.00277	0	2.03319	10.9651	1.01198	3.46087	0.00562592	0.0413892	Gm16083	1	130462576	130557075	+	2547	antisense	predicted gene 16083 [Source:MGI Symbol;Acc:MGI:3802163]	-
ENSMUSG00000105870	0	0.997609	0	17.047	1.86016	8.13275	0.332536	9.01331	-4.638	0.00562704	0.0413892	7330423F06Rik	5	8831147	8831447	+	301	TEC	RIKEN cDNA 7330423F06 gene [Source:MGI Symbol;Acc:MGI:1925396]	-
ENSMUSG00000044405	343.442	234.438	272.876	23.0636	0	36.5974	283.586	19.887	3.8353	0.00563596	0.0414389	Adig	2	158502612	158508198	+	810	protein_coding	adipogenin [Source:MGI Symbol;Acc:MGI:2675492]	-
ENSMUSG00000003872	17.1186	30.9259	16.3342	53.1466	63.2454	36.5974	21.4595	50.9965	-1.24953	0.00563761	0.0414389	Lin7b	7	45367891	45370583	-	1463	protein_coding	lin-7 homolog B (C. elegans) [Source:MGI Symbol;Acc:MGI:1330858]	-
ENSMUSG00000054901	25.6779	34.9163	31.7075	14.0387	12.091	8.13275	30.7672	11.4208	1.42937	0.00568349	0.0417339	Arhgef33	17	80307407	80400081	+	4680	protein_coding	Rho guanine nucleotide exchange factor (GEF) 33 [Source:MGI Symbol;Acc:MGI:2685787]	-
ENSMUSG00000031995	636.598	350.161	648.562	265.733	51.1543	78.2777	545.107	131.722	2.04939	0.00575084	0.0421006	St14	9	31089402	31131853	-	7637	protein_coding	suppression of tumorigenicity 14 (colon carcinoma) [Source:MGI Symbol;Acc:MGI:1338881]	-
ENSMUSG00000020660	5.34957	7.98087	4.80416	18.0498	24.1821	20.3319	6.04487	20.8546	-1.78764	0.00576279	0.0421739	Pomc	12	3954951	3960642	+	1318	protein_coding	pro-opiomelanocortin-alpha [Source:MGI Symbol;Acc:MGI:97742]	-
ENSMUSG00000035506	75.9638	105.747	114.339	95.2628	1068.66	447.301	98.6831	537.075	-2.44417	0.00577782	0.0422697	Slc12a8	16	33517328	33664135	+	4444	protein_coding	solute carrier family 12 (potassium/chloride transporters), member 8 [Source:MGI Symbol;Acc:MGI:2443672]	-
ENSMUSG00000049303	23.5381	70.8302	26.9033	109.302	93.938	78.2777	40.4239	93.8391	-1.21365	0.00579939	0.042399	Syt12	19	4445908	4477447	-	5539	protein_coding	synaptotagmin XII [Source:MGI Symbol;Acc:MGI:2159601]	-
ENSMUSG00000039676	269.618	232.443	343.978	65.1798	1.86016	5.08297	282.013	24.041	3.55312	0.00599821	0.0435976	Capsl	15	9436028	9466038	+	949	protein_coding	calcyphosine-like [Source:MGI Symbol;Acc:MGI:1922818]	-
ENSMUSG00000020524	80.2435	77.8135	143.164	69.1909	11.1609	12.1991	100.407	30.8503	1.70511	0.00603734	0.0438004	Gria1	11	57011387	57330244	+	6043	protein_coding	glutamate receptor, ionotropic, AMPA1 (alpha 1) [Source:MGI Symbol;Acc:MGI:95808]	-
ENSMUSG00000057897	121.97	84.7967	113.378	80.2213	39.0633	25.4148	106.715	48.2332	1.14593	0.00604725	0.0438577	Camk2b	11	5969644	6066362	-	9125	protein_coding	calcium/calmodulin-dependent protein kinase II, beta [Source:MGI Symbol;Acc:MGI:88257]	-
ENSMUSG00000109392	5.34957	12.9689	9.60832	1.00277	0.930079	0	9.30893	0.644282	3.83904	0.00608033	0.0440608	Gm5737	7	120812365	120831193	+	1272	protein_coding	predicted gene 5737 [Source:MGI Symbol;Acc:MGI:3645276]	-
ENSMUSG00000026380	1087.03	345.173	637.032	271.75	96.7282	257.198	689.745	208.559	1.72584	0.00609747	0.044148	Tfcp2l1	1	118627945	118685168	+	9438	protein_coding	transcription factor CP2-like 1 [Source:MGI Symbol;Acc:MGI:2444691]	CP2
ENSMUSG00000033419	22.4682	15.9617	17.295	29.0802	117.19	29.4812	18.575	58.5838	-1.6614	0.00612749	0.0442626	Snap91	9	86765923	86880654	-	9126	protein_coding	synaptosomal-associated protein 91 [Source:MGI Symbol;Acc:MGI:109132]	-
ENSMUSG00000030800	340.232	229.45	374.725	158.437	35.343	33.5476	314.802	75.7759	2.05512	0.00613923	0.0443328	Prss8	7	127925716	127930104	-	1852	protein_coding	protease, serine 8 (prostasin) [Source:MGI Symbol;Acc:MGI:1923810]	-
ENSMUSG00000059742	65.2647	43.8948	59.5716	31.0858	13.9512	29.4812	56.2437	24.8394	1.18306	0.00616023	0.0444549	Kcnh7	2	62693414	63184287	-	15226	protein_coding	potassium voltage-gated channel, subfamily H (eag-related), member 7 [Source:MGI Symbol;Acc:MGI:2159566]	-
ENSMUSG00000113625	38.5169	30.9259	33.6291	98.2711	64.1755	49.8131	34.3573	70.7532	-1.04317	0.00617198	0.044525	Gm3379	12	109894452	109895093	-	642	processed_pseudogene	predicted gene 3379 [Source:MGI Symbol;Acc:MGI:3781557]	-
ENSMUSG00000023034	376.609	280.328	226.756	550.519	1913.17	535.745	294.565	999.812	-1.76335	0.00618435	0.0445758	Nr4a1	15	101254269	101274795	+	3509	protein_coding	nuclear receptor subfamily 4, group A, member 1 [Source:MGI Symbol;Acc:MGI:1352454]	NGFIB-like
ENSMUSG00000032291	36.377	38.9067	39.3941	24.0664	5.58047	6.09956	38.226	11.9155	1.68629	0.00625447	0.0449335	Crabp1	9	54764748	54773110	+	802	protein_coding	cellular retinoic acid binding protein I [Source:MGI Symbol;Acc:MGI:88490]	-
ENSMUSG00000033717	255.709	74.8206	160.459	94.26	73.4762	54.8961	163.663	74.2108	1.13989	0.00625544	0.0449335	Adra2a	19	54044151	54048982	+	4832	protein_coding	adrenergic receptor, alpha 2a [Source:MGI Symbol;Acc:MGI:87934]	-
ENSMUSG00000095335	19.2584	51.8756	63.4149	14.0387	0	14.2323	44.8497	9.42368	2.25977	0.00634612	0.0454649	Igkv3-5	6	70663275	70663895	+	382	IG_V_gene	immunoglobulin kappa chain variable 3-5 [Source:MGI Symbol;Acc:MGI:1330854]	-
ENSMUSG00000000544	29.9576	7.98087	11.53	2.00553	0.930079	5.08297	16.4895	2.67286	2.63441	0.00643505	0.0459658	Gpa33	1	166130238	166166510	+	2742	protein_coding	glycoprotein A33 (transmembrane) [Source:MGI Symbol;Acc:MGI:1891703]	-
ENSMUSG00000070695	6.41948	11.9713	7.68666	249.689	7.44063	35.5808	8.69248	97.5701	-3.48769	0.00645803	0.0460997	Cntnap5a	1	115684756	116587323	+	10945	protein_coding	contactin associated protein-like 5A [Source:MGI Symbol;Acc:MGI:3643623]	-
ENSMUSG00000021314	46.0063	23.9426	41.3158	13.036	15.8113	15.2489	37.0882	14.6987	1.33331	0.00649884	0.0463	Amph	13	18948205	19150921	+	5041	protein_coding	amphiphysin [Source:MGI Symbol;Acc:MGI:103574]	-
ENSMUSG00000074218	17.1186	30.9259	13.4517	36.0996	72.5462	45.7467	20.4987	51.4642	-1.33003	0.00653623	0.0464751	Cox7a1	7	30184144	30186078	+	535	protein_coding	cytochrome c oxidase subunit 7A1 [Source:MGI Symbol;Acc:MGI:1316714]	-
ENSMUSG00000043456	71.6842	136.672	161.42	41.1134	55.8047	82.3441	123.259	59.7541	1.04688	0.00654588	0.0465285	Zfp536	7	37318024	37773641	-	12295	protein_coding	zinc finger protein 536 [Source:MGI Symbol;Acc:MGI:1926102]	zf-C2H2
ENSMUSG00000086328	71.6842	26.9354	24.9816	17.047	7.44063	15.2489	41.2004	13.2455	1.63815	0.00659898	0.0468754	2700033N17Rik	2	116066218	116067444	-	721	lincRNA	RIKEN cDNA 2700033N17 gene [Source:MGI Symbol;Acc:MGI:1919853]	-
ENSMUSG00000010136	145.508	200.519	271.916	32.0885	0	4.06638	205.981	12.0516	4.09676	0.00664372	0.0471009	Pifo	3	105996957	106014646	-	1127	protein_coding	primary cilia formation [Source:MGI Symbol;Acc:MGI:1923670]	-
ENSMUSG00000024354	334.883	300.28	417.001	167.462	29.7625	30.4978	350.721	75.9074	2.20851	0.00671305	0.0474549	Slc23a1	18	35614604	35627244	-	3238	protein_coding	solute carrier family 23 (nucleobase transporters), member 1 [Source:MGI Symbol;Acc:MGI:1341903]	-
ENSMUSG00000051111	77.0337	93.7752	141.242	46.1273	60.4551	10.1659	104.017	38.9161	1.41612	0.00671792	0.0474605	Sv2c	13	95954594	96132577	-	9700	protein_coding	synaptic vesicle glycoprotein 2c [Source:MGI Symbol;Acc:MGI:1922459]	-
ENSMUSG00000104745	3.20974	9.97609	9.60832	0	0.930079	0	7.59805	0.310026	4.43538	0.00671841	0.0474605	Gm43073	3	97273876	97275064	-	1189	TEC	predicted gene 43073 [Source:MGI Symbol;Acc:MGI:5663210]	-
ENSMUSG00000098009	3.20974	1.99522	0.960832	9.0249	12.091	16.2655	2.05526	12.4605	-2.61555	0.00681946	0.0480807	Gm5597	7	76244746	76245938	-	1193	processed_pseudogene	predicted gene 5597 [Source:MGI Symbol;Acc:MGI:3779502]	-
ENSMUSG00000111283	22.4682	11.9713	9.60832	5.01383	0.930079	0	14.6826	1.9813	2.89288	0.00687782	0.0483982	E230034D01Rik	9	43993984	44000673	+	3488	processed_transcript	RIKEN cDNA E230034D01 gene [Source:MGI Symbol;Acc:MGI:2445211]	-
ENSMUSG00000085645	36.377	19.9522	39.3941	11.0304	11.1609	13.2157	31.9078	11.8024	1.43572	0.00691	0.0485932	Hoxb5os	11	96291024	96306910	-	696	antisense	homeobox B5 and homeobox B6, opposite strand [Source:MGI Symbol;Acc:MGI:1922645]	-
ENSMUSG00000054966	40.6567	44.8924	51.885	22.0609	16.7414	25.4148	45.8113	21.4057	1.10213	0.00694736	0.0487614	Lmntd1	6	145365134	145614319	-	7749	protein_coding	lamin tail domain containing 1 [Source:MGI Symbol;Acc:MGI:1921321]	-
ENSMUSG00000028370	139.089	162.61	128.752	121.335	534.795	278.547	143.483	311.559	-1.11934	0.00700902	0.0490677	Pappa	4	65124174	65357509	+	11027	protein_coding	pregnancy-associated plasma protein A [Source:MGI Symbol;Acc:MGI:97479]	-
ENSMUSG00000021974	31.0275	31.9235	48.0416	19.0526	6.51055	15.2489	36.9975	13.604	1.45111	0.00703872	0.0492123	Fgf9	14	58070547	58112720	+	4649	protein_coding	fibroblast growth factor 9 [Source:MGI Symbol;Acc:MGI:104723]	-
ENSMUSG00000024784	57.7753	118.715	106.652	20.0553	16.7414	68.1118	94.381	34.9695	1.43655	0.00706639	0.0493582	Gpha2	19	6226380	6227768	+	770	protein_coding	glycoprotein hormone alpha 2 [Source:MGI Symbol;Acc:MGI:2156541]	-
ENSMUSG00000020866	253.569	114.725	115.3	114.315	15.8113	32.531	161.198	54.2192	1.57294	0.00710681	0.0495769	Cacna1g	11	94408391	94474198	-	10137	protein_coding	calcium channel, voltage-dependent, T type, alpha 1G subunit [Source:MGI Symbol;Acc:MGI:1201678]	-
ENSMUSG00000033538	232.171	92.7776	85.5141	64.177	28.8325	78.2777	136.821	57.0957	1.26149	0.00712417	0.0496821	Casp4	9	5308828	5336783	+	3710	protein_coding	caspase 4, apoptosis-related cysteine peptidase [Source:MGI Symbol;Acc:MGI:107700]	-

## Sheet: Table S4
Table S4. GO annotation of differentially expressed genes between the Leo group and the model group.
Category	GOID	Description	GeneRatio	BgRatio	pvalue	padj	geneID	geneName	Count	Up	Up_Gene_id	Down	Down_Gene_id
BP	GO:0003341	cilium movement	48/1240	68/17396	7.58007e-40	3.78776e-36	ENSMUSG00000059854/ENSMUSG00000052861/ENSMUSG00000034706/ENSMUSG00000020014/ENSMUSG00000056752/ENSMUSG00000044948/ENSMUSG00000038011/ENSMUSG00000042707/ENSMUSG00000039963/ENSMUSG00000061802/ENSMUSG00000073102/ENSMUSG00000049571/ENSMUSG00000101337/ENSMUSG00000018581/ENSMUSG00000019027/ENSMUSG00000035984/ENSMUSG00000040936/ENSMUSG00000022805/ENSMUSG00000061322/ENSMUSG00000031831/ENSMUSG00000027867/…	Hydin/Dnah6/Dnaic2/Cfap54/Dnah9/Cfap43/Dnah10/Dnali1/Ccdc40/Armc4/Drc1/Cfap46/Dnah7c/Dnah11/Dnah1/Nme5/Ulk4/Maats1/Dnaic1/Dnaaf1/Spag17/Tekt1/Wdr78/Wdr63/Spef2/Ttll6/Lrrc6/Cfap100/Ccdc151/Daw1/Celsr2/Cfap53/Gas2l2/Tekt4/Dnah7a/Dnah3/Cfap221/Dnah5/Ccdc39/Zbbx/Tekt2/Rsph9/Rsph4a/Kif27/Tekt3/Ccdc65/Cfap206/Ccdc103	48	48	ENSMUSG00000059854/ENSMUSG00000052861/ENSMUSG00000034706/ENSMUSG00000020014/ENSMUSG00000056752/ENSMUSG00000044948/ENSMUSG00000038011/ENSMUSG00000042707/ENSMUSG00000039963/ENSMUSG00000061802/ENSMUSG00000073102/ENSMUSG00000049571/ENSMUSG00000101337/ENSMUSG00000018581/ENSMUSG00000019027/ENSMUSG00000035984/ENSMUSG00000040936/ENSMUSG00000022805/ENSMUSG00000061322/ENSMUSG00000031831/ENSMUSG00000027867/…	0
BP	GO:0035082	axoneme assembly	42/1240	65/17396	1.58526e-32	3.96076e-29	ENSMUSG00000071550/ENSMUSG00000059854/ENSMUSG00000034706/ENSMUSG00000044948/ENSMUSG00000025900/ENSMUSG00000035578/ENSMUSG00000039963/ENSMUSG00000061802/ENSMUSG00000073102/ENSMUSG00000022783/ENSMUSG00000049571/ENSMUSG00000019027/ENSMUSG00000053153/ENSMUSG00000040936/ENSMUSG00000010044/ENSMUSG00000061322/ENSMUSG00000031831/ENSMUSG00000024033/ENSMUSG00000027867/ENSMUSG00000056215/ENSMUSG00000078490/…	Cfap44/Hydin/Dnaic2/Cfap43/Rp1/Iqcg/Ccdc40/Armc4/Drc1/Spag6l/Cfap46/Dnah1/Spag16/Ulk4/Zmynd10/Dnaic1/Dnaaf1/Rsph1/Spag17/Lrguk/Cfap74/Wdr63/Spef2/Lrrc6/Cfap100/Ccdc151/Daw1/Cfap157/Spag1/Jhy/Armc2/Dnaaf3/Ttll3/Dnah5/Ccdc39/Tekt2/Rsph9/Rsph4a/Ccdc65/Cfap206/Ccdc103/Neurl1a	42	41	ENSMUSG00000071550/ENSMUSG00000059854/ENSMUSG00000034706/ENSMUSG00000044948/ENSMUSG00000025900/ENSMUSG00000035578/ENSMUSG00000039963/ENSMUSG00000061802/ENSMUSG00000073102/ENSMUSG00000022783/ENSMUSG00000049571/ENSMUSG00000019027/ENSMUSG00000053153/ENSMUSG00000040936/ENSMUSG00000010044/ENSMUSG00000061322/ENSMUSG00000031831/ENSMUSG00000024033/ENSMUSG00000027867/ENSMUSG00000056215/ENSMUSG00000078490/…	1	ENSMUSG00000037617
BP	GO:0001578	microtubule bundle formation	46/1240	97/17396	2.52451e-27	4.205e-24	ENSMUSG00000071550/ENSMUSG00000059854/ENSMUSG00000034706/ENSMUSG00000044948/ENSMUSG00000025900/ENSMUSG00000035578/ENSMUSG00000039963/ENSMUSG00000061802/ENSMUSG00000073102/ENSMUSG00000022783/ENSMUSG00000049571/ENSMUSG00000019027/ENSMUSG00000053153/ENSMUSG00000040936/ENSMUSG00000010044/ENSMUSG00000061322/ENSMUSG00000031831/ENSMUSG00000024033/ENSMUSG00000027867/ENSMUSG00000056215/ENSMUSG00000078490/…	Cfap44/Hydin/Dnaic2/Cfap43/Rp1/Iqcg/Ccdc40/Armc4/Drc1/Spag6l/Cfap46/Dnah1/Spag16/Ulk4/Zmynd10/Dnaic1/Dnaaf1/Rsph1/Spag17/Lrguk/Cfap74/Wdr63/Spef2/Ttll6/Lrrc6/Tppp3/Cfap100/Ccdc151/Daw1/Cfap157/Gas2l2/Spag1/Jhy/Armc2/Dnaaf3/Ttll3/Dnah5/Ccdc39/Tppp/Tekt2/Rsph9/Rsph4a/Ccdc65/Cfap206/Ccdc103/Neurl1a	46	45	ENSMUSG00000071550/ENSMUSG00000059854/ENSMUSG00000034706/ENSMUSG00000044948/ENSMUSG00000025900/ENSMUSG00000035578/ENSMUSG00000039963/ENSMUSG00000061802/ENSMUSG00000073102/ENSMUSG00000022783/ENSMUSG00000049571/ENSMUSG00000019027/ENSMUSG00000053153/ENSMUSG00000040936/ENSMUSG00000010044/ENSMUSG00000061322/ENSMUSG00000031831/ENSMUSG00000024033/ENSMUSG00000027867/ENSMUSG00000056215/ENSMUSG00000078490/…	1	ENSMUSG00000037617
CC	GO:0005930	axoneme	48/1254	116/17448	5.14052e-25	2.19343e-22	ENSMUSG00000071550/ENSMUSG00000059854/ENSMUSG00000010021/ENSMUSG00000052861/ENSMUSG00000034706/ENSMUSG00000020014/ENSMUSG00000056752/ENSMUSG00000044948/ENSMUSG00000038011/ENSMUSG00000042707/ENSMUSG00000025900/ENSMUSG00000039963/ENSMUSG00000061802/ENSMUSG00000073102/ENSMUSG00000022783/ENSMUSG00000101337/ENSMUSG00000056598/ENSMUSG00000018581/ENSMUSG00000019027/ENSMUSG00000053153/ENSMUSG00000038570/…	Cfap44/Hydin/Kif19a/Dnah6/Dnaic2/Cfap54/Dnah9/Cfap43/Dnah10/Dnali1/Rp1/Ccdc40/Armc4/Drc1/Spag6l/Dnah7c/Drc3/Dnah11/Dnah1/Spag16/Saxo2/Maats1/Dnaic1/Dnaaf1/Efcab1/Spag17/Ak8/Cfap74/Wdr78/Wdr63/Cfap100/Ccdc151/Mak/Dnah7a/Dnah3/Cfap221/Ttll3/Ttc30b/Dnah5/Akap14/Ccdc39/Rsph9/Tctex1d4/Rsph4a/Ccdc65/Ttll8/Cfap206/Ccdc103	48	48	ENSMUSG00000071550/ENSMUSG00000059854/ENSMUSG00000010021/ENSMUSG00000052861/ENSMUSG00000034706/ENSMUSG00000020014/ENSMUSG00000056752/ENSMUSG00000044948/ENSMUSG00000038011/ENSMUSG00000042707/ENSMUSG00000025900/ENSMUSG00000039963/ENSMUSG00000061802/ENSMUSG00000073102/ENSMUSG00000022783/ENSMUSG00000101337/ENSMUSG00000056598/ENSMUSG00000018581/ENSMUSG00000019027/ENSMUSG00000053153/ENSMUSG00000038570/…	0
CC	GO:0097014	ciliary plasm	48/1254	117/17448	8.12381e-25	2.19343e-22	ENSMUSG00000071550/ENSMUSG00000059854/ENSMUSG00000010021/ENSMUSG00000052861/ENSMUSG00000034706/ENSMUSG00000020014/ENSMUSG00000056752/ENSMUSG00000044948/ENSMUSG00000038011/ENSMUSG00000042707/ENSMUSG00000025900/ENSMUSG00000039963/ENSMUSG00000061802/ENSMUSG00000073102/ENSMUSG00000022783/ENSMUSG00000101337/ENSMUSG00000056598/ENSMUSG00000018581/ENSMUSG00000019027/ENSMUSG00000053153/ENSMUSG00000038570/…	Cfap44/Hydin/Kif19a/Dnah6/Dnaic2/Cfap54/Dnah9/Cfap43/Dnah10/Dnali1/Rp1/Ccdc40/Armc4/Drc1/Spag6l/Dnah7c/Drc3/Dnah11/Dnah1/Spag16/Saxo2/Maats1/Dnaic1/Dnaaf1/Efcab1/Spag17/Ak8/Cfap74/Wdr78/Wdr63/Cfap100/Ccdc151/Mak/Dnah7a/Dnah3/Cfap221/Ttll3/Ttc30b/Dnah5/Akap14/Ccdc39/Rsph9/Tctex1d4/Rsph4a/Ccdc65/Ttll8/Cfap206/Ccdc103	48	48	ENSMUSG00000071550/ENSMUSG00000059854/ENSMUSG00000010021/ENSMUSG00000052861/ENSMUSG00000034706/ENSMUSG00000020014/ENSMUSG00000056752/ENSMUSG00000044948/ENSMUSG00000038011/ENSMUSG00000042707/ENSMUSG00000025900/ENSMUSG00000039963/ENSMUSG00000061802/ENSMUSG00000073102/ENSMUSG00000022783/ENSMUSG00000101337/ENSMUSG00000056598/ENSMUSG00000018581/ENSMUSG00000019027/ENSMUSG00000053153/ENSMUSG00000038570/…	0
CC	GO:0031514	motile cilium	59/1254	184/17448	1.26391e-23	2.27503e-21	ENSMUSG00000071550/ENSMUSG00000034706/ENSMUSG00000056752/ENSMUSG00000044948/ENSMUSG00000042707/ENSMUSG00000048029/ENSMUSG00000035578/ENSMUSG00000039963/ENSMUSG00000029442/ENSMUSG00000073102/ENSMUSG00000022783/ENSMUSG00000026679/ENSMUSG00000056598/ENSMUSG00000018581/ENSMUSG00000019027/ENSMUSG00000026301/ENSMUSG00000053153/ENSMUSG00000035984/ENSMUSG00000038570/ENSMUSG00000022805/ENSMUSG00000026578/…	Cfap44/Dnaic2/Dnah9/Cfap43/Dnali1/Eno4/Iqcg/Ccdc40/Wdr66/Drc1/Spag6l/Enkur/Drc3/Dnah11/Dnah1/Iqca/Spag16/Nme5/Saxo2/Maats1/Ccdc181/Efcab1/Rsph1/Spag17/Cfap69/Ak8/Spef2/Iqub/Cfap52/Fsip1/Cfap100/Spaca9/Mak/Iqcd/Pacrg/Tekt4/Dnah5/Akap14/Ccdc39/Fbxl13/Tcte1/Cabcoco1/Tsga10/Zbbx/4430402I18Rik/Spata18/Tekt2/Rsph9/Tctex1d4/Scnn1a/Spa17/Tekt3/Ccdc65/Drc7/Cfap65/Klc3/Cfap206/Ccdc103/Tacr1	59	59	ENSMUSG00000071550/ENSMUSG00000034706/ENSMUSG00000056752/ENSMUSG00000044948/ENSMUSG00000042707/ENSMUSG00000048029/ENSMUSG00000035578/ENSMUSG00000039963/ENSMUSG00000029442/ENSMUSG00000073102/ENSMUSG00000022783/ENSMUSG00000026679/ENSMUSG00000056598/ENSMUSG00000018581/ENSMUSG00000019027/ENSMUSG00000026301/ENSMUSG00000053153/ENSMUSG00000035984/ENSMUSG00000038570/ENSMUSG00000022805/ENSMUSG00000026578/…	0
BP	GO:0044782	cilium organization	78/1240	310/17396	1.78951e-23	2.23554e-20	ENSMUSG00000043621/ENSMUSG00000071550/ENSMUSG00000059854/ENSMUSG00000010021/ENSMUSG00000034706/ENSMUSG00000020014/ENSMUSG00000044948/ENSMUSG00000048029/ENSMUSG00000025900/ENSMUSG00000026649/ENSMUSG00000035578/ENSMUSG00000039963/ENSMUSG00000061802/ENSMUSG00000073102/ENSMUSG00000022783/ENSMUSG00000049571/ENSMUSG00000019027/ENSMUSG00000053153/ENSMUSG00000035984/ENSMUSG00000040936/ENSMUSG00000010044/…	Ubxn10/Cfap44/Hydin/Kif19a/Dnaic2/Cfap54/Cfap43/Eno4/Rp1/Cfap126/Iqcg/Ccdc40/Armc4/Drc1/Spag6l/Cfap46/Dnah1/Spag16/Nme5/Ulk4/Zmynd10/Dnaic1/Dnaaf1/Rsph1/Spag17/Lrguk/Cfap74/Cep126/Tekt1/Wdr63/Bbof1/Spef2/Lrrc6/Iqub/Cfap100/Ccdc13/Ccdc151/Catip/Gsn/Daw1/Mak/Celsr2/Cfap53/Cfap157/Tekt4/Ccdc113/Cfap221/Lama5/Rfx2/Spag1/Jhy/Armc2/Dnaaf3/Fam161b/Ttll3/Ablim3/Ttc30b/Dnah5/Ccdc39/Tctn3/Ttc21a/Tekt2/Rsph…	78	76	ENSMUSG00000043621/ENSMUSG00000071550/ENSMUSG00000059854/ENSMUSG00000010021/ENSMUSG00000034706/ENSMUSG00000020014/ENSMUSG00000044948/ENSMUSG00000048029/ENSMUSG00000025900/ENSMUSG00000026649/ENSMUSG00000035578/ENSMUSG00000039963/ENSMUSG00000061802/ENSMUSG00000073102/ENSMUSG00000022783/ENSMUSG00000049571/ENSMUSG00000019027/ENSMUSG00000053153/ENSMUSG00000035984/ENSMUSG00000040936/ENSMUSG00000010044/…	2	ENSMUSG00000037617/ENSMUSG00000045991
CC	GO:0044441	ciliary part	92/1254	424/17448	2.8088e-22	3.79188e-20	ENSMUSG00000071550/ENSMUSG00000059854/ENSMUSG00000010021/ENSMUSG00000052861/ENSMUSG00000034706/ENSMUSG00000020014/ENSMUSG00000056752/ENSMUSG00000044948/ENSMUSG00000038011/ENSMUSG00000042707/ENSMUSG00000048029/ENSMUSG00000025900/ENSMUSG00000026649/ENSMUSG00000039963/ENSMUSG00000061802/ENSMUSG00000073102/ENSMUSG00000022783/ENSMUSG00000026679/ENSMUSG00000101337/ENSMUSG00000056598/ENSMUSG00000018581/…	Cfap44/Hydin/Kif19a/Dnah6/Dnaic2/Cfap54/Dnah9/Cfap43/Dnah10/Dnali1/Eno4/Rp1/Cfap126/Ccdc40/Armc4/Drc1/Spag6l/Enkur/Dnah7c/Drc3/Dnah11/Dnah1/Spag16/Shank2/Saxo2/Maats1/Fam183b/Dnaic1/Plekhb1/Dnaaf1/Efcab1/Rsph1/Spag17/Fam92b/Cfap69/Ak8/Cfap74/Cep126/Wdr78/Wdr63/Bbof1/Spef2/Ttll6/Cfap100/Ccdc151/Fank1/Spaca9/Mak/Cfap157/Pacrg/Gas2l2/Tekt4/Dnah7a/Dnah3/Cfap221/Agbl2/Ttll3/Myo7a/Ttc30b/Dnah5/Akap14/C…	92	88	ENSMUSG00000071550/ENSMUSG00000059854/ENSMUSG00000010021/ENSMUSG00000052861/ENSMUSG00000034706/ENSMUSG00000020014/ENSMUSG00000056752/ENSMUSG00000044948/ENSMUSG00000038011/ENSMUSG00000042707/ENSMUSG00000048029/ENSMUSG00000025900/ENSMUSG00000026649/ENSMUSG00000039963/ENSMUSG00000061802/ENSMUSG00000073102/ENSMUSG00000022783/ENSMUSG00000026679/ENSMUSG00000101337/ENSMUSG00000056598/ENSMUSG00000018581/…	4	ENSMUSG00000030761/ENSMUSG00000075410/ENSMUSG00000032202/ENSMUSG00000074899
CC	GO:0044447	axoneme part	27/1254	41/17448	1.35748e-21	1.46608e-19	ENSMUSG00000059854/ENSMUSG00000052861/ENSMUSG00000034706/ENSMUSG00000056752/ENSMUSG00000038011/ENSMUSG00000073102/ENSMUSG00000022783/ENSMUSG00000101337/ENSMUSG00000018581/ENSMUSG00000019027/ENSMUSG00000053153/ENSMUSG00000038570/ENSMUSG00000022805/ENSMUSG00000061322/ENSMUSG00000027867/ENSMUSG00000035126/ENSMUSG00000043020/ENSMUSG00000048794/ENSMUSG00000096141/ENSMUSG00000052273/ENSMUSG00000075273/…	Hydin/Dnah6/Dnaic2/Dnah9/Dnah10/Drc1/Spag6l/Dnah7c/Dnah11/Dnah1/Spag16/Saxo2/Maats1/Dnaic1/Spag17/Wdr78/Wdr63/Cfap100/Dnah7a/Dnah3/Ttc30b/Dnah5/Rsph9/Rsph4a/Ccdc65/Cfap206/Ccdc103	27	27	ENSMUSG00000059854/ENSMUSG00000052861/ENSMUSG00000034706/ENSMUSG00000056752/ENSMUSG00000038011/ENSMUSG00000073102/ENSMUSG00000022783/ENSMUSG00000101337/ENSMUSG00000018581/ENSMUSG00000019027/ENSMUSG00000053153/ENSMUSG00000038570/ENSMUSG00000022805/ENSMUSG00000061322/ENSMUSG00000027867/ENSMUSG00000035126/ENSMUSG00000043020/ENSMUSG00000048794/ENSMUSG00000096141/ENSMUSG00000052273/ENSMUSG00000075273/…	0
CC	GO:0019814	immunoglobulin complex	43/1254	114/17448	1.14809e-20	1.03328e-18	ENSMUSG00000095127/ENSMUSG00000076672/ENSMUSG00000095589/ENSMUSG00000096459/ENSMUSG00000076563/ENSMUSG00000076680/ENSMUSG00000094546/ENSMUSG00000094694/ENSMUSG00000095079/ENSMUSG00000076695/ENSMUSG00000095612/ENSMUSG00000094124/ENSMUSG00000094075/ENSMUSG00000093896/ENSMUSG00000105906/ENSMUSG00000067149/ENSMUSG00000096150/ENSMUSG00000094087/ENSMUSG00000096020/ENSMUSG00000076937/ENSMUSG00000094088/…	Ighv1-82/Ighv3-6/Ighv1-55/Ighv9-3/Igkv5-48/Ighv6-6/Ighv1-26/Ighv1-9/Igha/Ighv1-18/Ighv5-4/Ighv1-74/Ighv1-80/Ighv1-76/Iglc1/Jchain/Ighv1-85/Ighv1-61/Ighv1-75/Iglc2/Ighv1-64/Ighv1-81/Ighv1-42/Ighm/Ighv1-12/Ighv1-54/Ighv13-2/Ighv6-3/Ighv1-72/Ighv1-78/Ighv1-34/Igkv12-41/Ighv1-31/Ighv1-58/Ighv1-39/Ighv1-5/Ighg2c/Ighv1-15/Ighv1-53/Ighv1-50/Ighv2-9-1/Ighv8-5/Ighv2-2	43	43	ENSMUSG00000095127/ENSMUSG00000076672/ENSMUSG00000095589/ENSMUSG00000096459/ENSMUSG00000076563/ENSMUSG00000076680/ENSMUSG00000094546/ENSMUSG00000094694/ENSMUSG00000095079/ENSMUSG00000076695/ENSMUSG00000095612/ENSMUSG00000094124/ENSMUSG00000094075/ENSMUSG00000093896/ENSMUSG00000105906/ENSMUSG00000067149/ENSMUSG00000096150/ENSMUSG00000094087/ENSMUSG00000096020/ENSMUSG00000076937/ENSMUSG00000094088/…	0
BP	GO:0060271	cilium assembly	70/1240	285/17396	1.52408e-20	1.52317e-17	ENSMUSG00000043621/ENSMUSG00000071550/ENSMUSG00000059854/ENSMUSG00000034706/ENSMUSG00000020014/ENSMUSG00000044948/ENSMUSG00000025900/ENSMUSG00000035578/ENSMUSG00000039963/ENSMUSG00000061802/ENSMUSG00000073102/ENSMUSG00000022783/ENSMUSG00000049571/ENSMUSG00000019027/ENSMUSG00000053153/ENSMUSG00000035984/ENSMUSG00000040936/ENSMUSG00000010044/ENSMUSG00000061322/ENSMUSG00000031831/ENSMUSG00000024033/…	Ubxn10/Cfap44/Hydin/Dnaic2/Cfap54/Cfap43/Rp1/Iqcg/Ccdc40/Armc4/Drc1/Spag6l/Cfap46/Dnah1/Spag16/Nme5/Ulk4/Zmynd10/Dnaic1/Dnaaf1/Rsph1/Spag17/Lrguk/Cfap74/Cep126/Tekt1/Wdr63/Bbof1/Spef2/Lrrc6/Iqub/Cfap100/Ccdc13/Ccdc151/Gsn/Daw1/Mak/Celsr2/Cfap53/Cfap157/Tekt4/Ccdc113/Cfap221/Lama5/Rfx2/Spag1/Jhy/Armc2/Dnaaf3/Ttll3/Ablim3/Dnah5/Ccdc39/Tctn3/Tekt2/Rsph9/Rsph4a/Mapk15/Kif27/Tekt3/Cdkl1/Ccdc65/Foxj1/G…	70	68	ENSMUSG00000043621/ENSMUSG00000071550/ENSMUSG00000059854/ENSMUSG00000034706/ENSMUSG00000020014/ENSMUSG00000044948/ENSMUSG00000025900/ENSMUSG00000035578/ENSMUSG00000039963/ENSMUSG00000061802/ENSMUSG00000073102/ENSMUSG00000022783/ENSMUSG00000049571/ENSMUSG00000019027/ENSMUSG00000053153/ENSMUSG00000035984/ENSMUSG00000040936/ENSMUSG00000010044/ENSMUSG00000061322/ENSMUSG00000031831/ENSMUSG00000024033/…	2	ENSMUSG00000037617/ENSMUSG00000045991
CC	GO:0042571	immunoglobulin complex, circulating	41/1254	105/17448	1.9917e-20	1.53646e-18	ENSMUSG00000095127/ENSMUSG00000076672/ENSMUSG00000095589/ENSMUSG00000096459/ENSMUSG00000076680/ENSMUSG00000094546/ENSMUSG00000094694/ENSMUSG00000095079/ENSMUSG00000076695/ENSMUSG00000095612/ENSMUSG00000094124/ENSMUSG00000094075/ENSMUSG00000093896/ENSMUSG00000105906/ENSMUSG00000067149/ENSMUSG00000096150/ENSMUSG00000094087/ENSMUSG00000096020/ENSMUSG00000076937/ENSMUSG00000094088/ENSMUSG00000094689/…	Ighv1-82/Ighv3-6/Ighv1-55/Ighv9-3/Ighv6-6/Ighv1-26/Ighv1-9/Igha/Ighv1-18/Ighv5-4/Ighv1-74/Ighv1-80/Ighv1-76/Iglc1/Jchain/Ighv1-85/Ighv1-61/Ighv1-75/Iglc2/Ighv1-64/Ighv1-81/Ighv1-42/Ighm/Ighv1-12/Ighv1-54/Ighv13-2/Ighv6-3/Ighv1-72/Ighv1-78/Ighv1-34/Ighv1-31/Ighv1-58/Ighv1-39/Ighv1-5/Ighg2c/Ighv1-15/Ighv1-53/Ighv1-50/Ighv2-9-1/Ighv8-5/Ighv2-2	41	41	ENSMUSG00000095127/ENSMUSG00000076672/ENSMUSG00000095589/ENSMUSG00000096459/ENSMUSG00000076680/ENSMUSG00000094546/ENSMUSG00000094694/ENSMUSG00000095079/ENSMUSG00000076695/ENSMUSG00000095612/ENSMUSG00000094124/ENSMUSG00000094075/ENSMUSG00000093896/ENSMUSG00000105906/ENSMUSG00000067149/ENSMUSG00000096150/ENSMUSG00000094087/ENSMUSG00000096020/ENSMUSG00000076937/ENSMUSG00000094088/ENSMUSG00000094689/…	0
MF	GO:0034987	immunoglobulin receptor binding	41/1217	110/17373	5.96021e-20	5.04234e-17	ENSMUSG00000095127/ENSMUSG00000076672/ENSMUSG00000095589/ENSMUSG00000096459/ENSMUSG00000076680/ENSMUSG00000094546/ENSMUSG00000094694/ENSMUSG00000095079/ENSMUSG00000076695/ENSMUSG00000095612/ENSMUSG00000094124/ENSMUSG00000094075/ENSMUSG00000093896/ENSMUSG00000105906/ENSMUSG00000067149/ENSMUSG00000096150/ENSMUSG00000094087/ENSMUSG00000096020/ENSMUSG00000076937/ENSMUSG00000094088/ENSMUSG00000094689/…	Ighv1-82/Ighv3-6/Ighv1-55/Ighv9-3/Ighv6-6/Ighv1-26/Ighv1-9/Igha/Ighv1-18/Ighv5-4/Ighv1-74/Ighv1-80/Ighv1-76/Iglc1/Jchain/Ighv1-85/Ighv1-61/Ighv1-75/Iglc2/Ighv1-64/Ighv1-81/Ighv1-42/Ighm/Ighv1-12/Ighv1-54/Ighv13-2/Ighv6-3/Ighv1-72/Ighv1-78/Ighv1-34/Ighv1-31/Ighv1-58/Ighv1-39/Ighv1-5/Ighg2c/Ighv1-15/Ighv1-53/Ighv1-50/Ighv2-9-1/Ighv8-5/Ighv2-2	41	41	ENSMUSG00000095127/ENSMUSG00000076672/ENSMUSG00000095589/ENSMUSG00000096459/ENSMUSG00000076680/ENSMUSG00000094546/ENSMUSG00000094694/ENSMUSG00000095079/ENSMUSG00000076695/ENSMUSG00000095612/ENSMUSG00000094124/ENSMUSG00000094075/ENSMUSG00000093896/ENSMUSG00000105906/ENSMUSG00000067149/ENSMUSG00000096150/ENSMUSG00000094087/ENSMUSG00000096020/ENSMUSG00000076937/ENSMUSG00000094088/ENSMUSG00000094689/…	0
BP	GO:0120031	plasma membrane bounded cell projection assembly	91/1240	470/17396	8.80194e-19	7.33055e-16	ENSMUSG00000043621/ENSMUSG00000071550/ENSMUSG00000059854/ENSMUSG00000034706/ENSMUSG00000020014/ENSMUSG00000044948/ENSMUSG00000025900/ENSMUSG00000035578/ENSMUSG00000039963/ENSMUSG00000061802/ENSMUSG00000073102/ENSMUSG00000022783/ENSMUSG00000049571/ENSMUSG00000019027/ENSMUSG00000053153/ENSMUSG00000035984/ENSMUSG00000040936/ENSMUSG00000010044/ENSMUSG00000061322/ENSMUSG00000031831/ENSMUSG00000024033/…	Ubxn10/Cfap44/Hydin/Dnaic2/Cfap54/Cfap43/Rp1/Iqcg/Ccdc40/Armc4/Drc1/Spag6l/Cfap46/Dnah1/Spag16/Nme5/Ulk4/Zmynd10/Dnaic1/Dnaaf1/Rsph1/Spag17/Lrguk/Cfap74/Cep126/Tekt1/Wdr63/Bbof1/Spef2/Lrrc6/Iqub/Cfap100/Ccdc13/Ccdc151/Gsn/Daw1/Mak/Celsr2/Cfap53/Cfap157/Tekt4/Ccdc113/Emp2/Cfap221/Lama5/Rfx2/Arhgef4/Spag1/Jhy/Armc2/Dnaaf3/Ripor2/Plxnb3/Ttll3/Ablim3/Dnah5/Ccdc39/Tctn3/Slit2/Aif1l/Myo3b/Aqp1/Rhod/Arh…	91	86	ENSMUSG00000043621/ENSMUSG00000071550/ENSMUSG00000059854/ENSMUSG00000034706/ENSMUSG00000020014/ENSMUSG00000044948/ENSMUSG00000025900/ENSMUSG00000035578/ENSMUSG00000039963/ENSMUSG00000061802/ENSMUSG00000073102/ENSMUSG00000022783/ENSMUSG00000049571/ENSMUSG00000019027/ENSMUSG00000053153/ENSMUSG00000035984/ENSMUSG00000040936/ENSMUSG00000010044/ENSMUSG00000061322/ENSMUSG00000031831/ENSMUSG00000024033/…	5	ENSMUSG00000037617/ENSMUSG00000001864/ENSMUSG00000041845/ENSMUSG00000022438/ENSMUSG00000045991
BP	GO:0030031	cell projection assembly	92/1240	481/17396	1.303e-18	8.70415e-16	ENSMUSG00000043621/ENSMUSG00000071550/ENSMUSG00000059854/ENSMUSG00000034706/ENSMUSG00000020014/ENSMUSG00000044948/ENSMUSG00000025900/ENSMUSG00000035578/ENSMUSG00000039963/ENSMUSG00000061802/ENSMUSG00000073102/ENSMUSG00000022783/ENSMUSG00000049571/ENSMUSG00000019027/ENSMUSG00000053153/ENSMUSG00000035984/ENSMUSG00000040936/ENSMUSG00000010044/ENSMUSG00000061322/ENSMUSG00000031831/ENSMUSG00000024033/…	Ubxn10/Cfap44/Hydin/Dnaic2/Cfap54/Cfap43/Rp1/Iqcg/Ccdc40/Armc4/Drc1/Spag6l/Cfap46/Dnah1/Spag16/Nme5/Ulk4/Zmynd10/Dnaic1/Dnaaf1/Rsph1/Spag17/Lrguk/Cfap74/Cep126/Tekt1/Wdr63/Bbof1/Spef2/Lrrc6/Iqub/Cfap100/Ccdc13/Ccdc151/Gsn/Daw1/Mak/Celsr2/Cfap53/Cfap157/Tekt4/Ccdc113/Emp2/Cfap221/Lama5/Rfx2/Arhgef4/Spag1/Jhy/Armc2/Dnaaf3/Ripor2/Plxnb3/Ttll3/Ablim3/Dnah5/Ccdc39/Tctn3/Slit2/Tsga10/Aif1l/Myo3b/Aqp1/R…	92	87	ENSMUSG00000043621/ENSMUSG00000071550/ENSMUSG00000059854/ENSMUSG00000034706/ENSMUSG00000020014/ENSMUSG00000044948/ENSMUSG00000025900/ENSMUSG00000035578/ENSMUSG00000039963/ENSMUSG00000061802/ENSMUSG00000073102/ENSMUSG00000022783/ENSMUSG00000049571/ENSMUSG00000019027/ENSMUSG00000053153/ENSMUSG00000035984/ENSMUSG00000040936/ENSMUSG00000010044/ENSMUSG00000061322/ENSMUSG00000031831/ENSMUSG00000024033/…	5	ENSMUSG00000037617/ENSMUSG00000001864/ENSMUSG00000041845/ENSMUSG00000022438/ENSMUSG00000045991
BP	GO:0070286	axonemal dynein complex assembly	20/1240	26/17396	1.51065e-18	8.70415e-16	ENSMUSG00000034706/ENSMUSG00000039963/ENSMUSG00000061802/ENSMUSG00000073102/ENSMUSG00000019027/ENSMUSG00000010044/ENSMUSG00000061322/ENSMUSG00000031831/ENSMUSG00000043020/ENSMUSG00000022375/ENSMUSG00000048794/ENSMUSG00000039632/ENSMUSG00000053161/ENSMUSG00000037617/ENSMUSG00000055809/ENSMUSG00000022262/ENSMUSG00000027676/ENSMUSG00000028845/ENSMUSG00000003354/ENSMUSG00000020930	Dnaic2/Ccdc40/Armc4/Drc1/Dnah1/Zmynd10/Dnaic1/Dnaaf1/Wdr63/Lrrc6/Cfap100/Ccdc151/Daw1/Spag1/Dnaaf3/Dnah5/Ccdc39/Tekt2/Ccdc65/Ccdc103	20	19	ENSMUSG00000034706/ENSMUSG00000039963/ENSMUSG00000061802/ENSMUSG00000073102/ENSMUSG00000019027/ENSMUSG00000010044/ENSMUSG00000061322/ENSMUSG00000031831/ENSMUSG00000043020/ENSMUSG00000022375/ENSMUSG00000048794/ENSMUSG00000039632/ENSMUSG00000053161/ENSMUSG00000055809/ENSMUSG00000022262/ENSMUSG00000027676/ENSMUSG00000028845/ENSMUSG00000003354/ENSMUSG00000020930	1	ENSMUSG00000037617
BP	GO:0006910	phagocytosis, recognition	41/1240	117/17396	1.56769e-18	8.70415e-16	ENSMUSG00000002944/ENSMUSG00000095127/ENSMUSG00000076672/ENSMUSG00000095589/ENSMUSG00000096459/ENSMUSG00000076680/ENSMUSG00000094546/ENSMUSG00000094694/ENSMUSG00000095079/ENSMUSG00000076695/ENSMUSG00000095612/ENSMUSG00000094124/ENSMUSG00000094075/ENSMUSG00000093896/ENSMUSG00000105906/ENSMUSG00000096150/ENSMUSG00000094087/ENSMUSG00000096020/ENSMUSG00000076937/ENSMUSG00000094088/ENSMUSG00000094689/…	Cd36/Ighv1-82/Ighv3-6/Ighv1-55/Ighv9-3/Ighv6-6/Ighv1-26/Ighv1-9/Igha/Ighv1-18/Ighv5-4/Ighv1-74/Ighv1-80/Ighv1-76/Iglc1/Ighv1-85/Ighv1-61/Ighv1-75/Iglc2/Ighv1-64/Ighv1-81/Ighv1-42/Ighv1-12/Ighv1-54/Ighv13-2/Ighv6-3/Ighv1-72/Ighv1-78/Ighv1-34/Ighv1-31/Ighv1-58/Ighv1-39/Ighv1-5/Ighg2c/Ighv1-15/Ighv1-53/Ighv1-50/Scarb1/Ighv2-9-1/Ighv8-5/Ighv2-2	41	40	ENSMUSG00000002944/ENSMUSG00000095127/ENSMUSG00000076672/ENSMUSG00000095589/ENSMUSG00000096459/ENSMUSG00000076680/ENSMUSG00000094546/ENSMUSG00000094694/ENSMUSG00000095079/ENSMUSG00000076695/ENSMUSG00000095612/ENSMUSG00000094124/ENSMUSG00000094075/ENSMUSG00000093896/ENSMUSG00000105906/ENSMUSG00000096150/ENSMUSG00000094087/ENSMUSG00000096020/ENSMUSG00000076937/ENSMUSG00000094088/ENSMUSG00000094689/…	1	ENSMUSG00000037936
BP	GO:0007018	microtubule-based movement	64/1240	269/17396	3.95188e-18	1.97475e-15	ENSMUSG00000059854/ENSMUSG00000010021/ENSMUSG00000052861/ENSMUSG00000034706/ENSMUSG00000020014/ENSMUSG00000056752/ENSMUSG00000044948/ENSMUSG00000038011/ENSMUSG00000042707/ENSMUSG00000021879/ENSMUSG00000039963/ENSMUSG00000061802/ENSMUSG00000073102/ENSMUSG00000049571/ENSMUSG00000101337/ENSMUSG00000018581/ENSMUSG00000019027/ENSMUSG00000035984/ENSMUSG00000040936/ENSMUSG00000022805/ENSMUSG00000061322/…	Hydin/Kif19a/Dnah6/Dnaic2/Cfap54/Dnah9/Cfap43/Dnah10/Dnali1/Dnah12/Ccdc40/Armc4/Drc1/Cfap46/Dnah7c/Dnah11/Dnah1/Nme5/Ulk4/Maats1/Dnaic1/Dnaaf1/Kif9/Spag17/Tekt1/Wdr78/Wdr63/Spef2/Ttll6/Lrrc6/Cfap100/Ccdc151/Daw1/Mak/Celsr2/Cfap53/Gas2l2/Tekt4/Dnah7a/Dnah3/Cfap221/Kif6/Prkcz/Ttc30b/Mgarp/Dnah5/Ccdc39/Zbbx/Ttc21a/Tekt2/Rsph9/Uchl1/Dnah14/Rsph4a/Dynlrb2/Kif27/Tekt3/Agbl4/Ccdc65/Tmem108/Kif26b/Klc3/C…	64	62	ENSMUSG00000059854/ENSMUSG00000010021/ENSMUSG00000052861/ENSMUSG00000034706/ENSMUSG00000020014/ENSMUSG00000056752/ENSMUSG00000044948/ENSMUSG00000038011/ENSMUSG00000042707/ENSMUSG00000021879/ENSMUSG00000039963/ENSMUSG00000061802/ENSMUSG00000073102/ENSMUSG00000049571/ENSMUSG00000101337/ENSMUSG00000018581/ENSMUSG00000019027/ENSMUSG00000035984/ENSMUSG00000040936/ENSMUSG00000022805/ENSMUSG00000061322/…	2	ENSMUSG00000037161/ENSMUSG00000029223
BP	GO:0006958	complement activation, classical pathway	41/1240	128/17396	6.31584e-17	2.86911e-14	ENSMUSG00000095127/ENSMUSG00000076672/ENSMUSG00000095589/ENSMUSG00000073418/ENSMUSG00000096459/ENSMUSG00000076680/ENSMUSG00000094546/ENSMUSG00000094694/ENSMUSG00000095079/ENSMUSG00000076695/ENSMUSG00000095612/ENSMUSG00000094124/ENSMUSG00000094075/ENSMUSG00000093896/ENSMUSG00000105906/ENSMUSG00000096150/ENSMUSG00000094087/ENSMUSG00000096020/ENSMUSG00000076937/ENSMUSG00000094088/ENSMUSG00000094689/…	Ighv1-82/Ighv3-6/Ighv1-55/C4b/Ighv9-3/Ighv6-6/Ighv1-26/Ighv1-9/Igha/Ighv1-18/Ighv5-4/Ighv1-74/Ighv1-80/Ighv1-76/Iglc1/Ighv1-85/Ighv1-61/Ighv1-75/Iglc2/Ighv1-64/Ighv1-81/Ighv1-42/Ighv1-12/Ighv1-54/Ighv13-2/Ighv6-3/Ighv1-72/Ighv1-78/Ighv1-34/Ighv1-31/C3/Ighv1-58/Ighv1-39/Ighv1-5/Ighg2c/Ighv1-15/Ighv1-53/Ighv1-50/Ighv2-9-1/Ighv8-5/Ighv2-2	41	41	ENSMUSG00000095127/ENSMUSG00000076672/ENSMUSG00000095589/ENSMUSG00000073418/ENSMUSG00000096459/ENSMUSG00000076680/ENSMUSG00000094546/ENSMUSG00000094694/ENSMUSG00000095079/ENSMUSG00000076695/ENSMUSG00000095612/ENSMUSG00000094124/ENSMUSG00000094075/ENSMUSG00000093896/ENSMUSG00000105906/ENSMUSG00000096150/ENSMUSG00000094087/ENSMUSG00000096020/ENSMUSG00000076937/ENSMUSG00000094088/ENSMUSG00000094689/…	0
MF	GO:0003823	antigen binding	42/1217	140/17373	2.02872e-16	8.58148e-14	ENSMUSG00000095127/ENSMUSG00000076672/ENSMUSG00000095589/ENSMUSG00000096459/ENSMUSG00000076680/ENSMUSG00000094546/ENSMUSG00000094694/ENSMUSG00000095079/ENSMUSG00000076695/ENSMUSG00000095612/ENSMUSG00000094124/ENSMUSG00000094075/ENSMUSG00000093896/ENSMUSG00000105906/ENSMUSG00000067149/ENSMUSG00000096150/ENSMUSG00000067235/ENSMUSG00000094087/ENSMUSG00000096020/ENSMUSG00000076937/ENSMUSG00000094088/…	Ighv1-82/Ighv3-6/Ighv1-55/Ighv9-3/Ighv6-6/Ighv1-26/Ighv1-9/Igha/Ighv1-18/Ighv5-4/Ighv1-74/Ighv1-80/Ighv1-76/Iglc1/Jchain/Ighv1-85/H2-Q10/Ighv1-61/Ighv1-75/Iglc2/Ighv1-64/Ighv1-81/Ighv1-42/Ighv1-12/Ighv1-54/Ighv13-2/Ighv6-3/Ighv1-72/Ighv1-78/Ighv1-34/Ighv1-31/Ighv1-58/Ighv1-39/Ighv1-5/Ighg2c/Ighv1-15/Ighv1-53/H2-Q2/Ighv1-50/Ighv2-9-1/Ighv8-5/Ighv2-2	42	42	ENSMUSG00000095127/ENSMUSG00000076672/ENSMUSG00000095589/ENSMUSG00000096459/ENSMUSG00000076680/ENSMUSG00000094546/ENSMUSG00000094694/ENSMUSG00000095079/ENSMUSG00000076695/ENSMUSG00000095612/ENSMUSG00000094124/ENSMUSG00000094075/ENSMUSG00000093896/ENSMUSG00000105906/ENSMUSG00000067149/ENSMUSG00000096150/ENSMUSG00000067235/ENSMUSG00000094087/ENSMUSG00000096020/ENSMUSG00000076937/ENSMUSG00000094088/…	0
BP	GO:0006911	phagocytosis, engulfment	44/1240	152/17396	3.27085e-16	1.36204e-13	ENSMUSG00000002944/ENSMUSG00000095127/ENSMUSG00000076672/ENSMUSG00000026879/ENSMUSG00000095589/ENSMUSG00000096459/ENSMUSG00000076680/ENSMUSG00000094546/ENSMUSG00000094694/ENSMUSG00000095079/ENSMUSG00000076695/ENSMUSG00000095612/ENSMUSG00000094124/ENSMUSG00000094075/ENSMUSG00000093896/ENSMUSG00000105906/ENSMUSG00000096150/ENSMUSG00000094087/ENSMUSG00000096020/ENSMUSG00000076937/ENSMUSG00000094088/…	Cd36/Ighv1-82/Ighv3-6/Gsn/Ighv1-55/Ighv9-3/Ighv6-6/Ighv1-26/Ighv1-9/Igha/Ighv1-18/Ighv5-4/Ighv1-74/Ighv1-80/Ighv1-76/Iglc1/Ighv1-85/Ighv1-61/Ighv1-75/Iglc2/Ighv1-64/Ighv1-81/Ighv1-42/Ighv1-12/Ighv1-54/Ighv13-2/Ighv6-3/Ighv1-72/Ighv1-78/Ighv1-34/Ighv1-31/C3/Ighv1-58/F2rl1/Ighv1-39/Ighv1-5/Ighg2c/Ighv1-15/Ighv1-53/Ighv1-50/Lbp/Ighv2-9-1/Ighv8-5/Ighv2-2	44	44	ENSMUSG00000002944/ENSMUSG00000095127/ENSMUSG00000076672/ENSMUSG00000026879/ENSMUSG00000095589/ENSMUSG00000096459/ENSMUSG00000076680/ENSMUSG00000094546/ENSMUSG00000094694/ENSMUSG00000095079/ENSMUSG00000076695/ENSMUSG00000095612/ENSMUSG00000094124/ENSMUSG00000094075/ENSMUSG00000093896/ENSMUSG00000105906/ENSMUSG00000096150/ENSMUSG00000094087/ENSMUSG00000096020/ENSMUSG00000076937/ENSMUSG00000094088/…	0
BP	GO:0002455	humoral immune response mediated by circulating immunoglobulin	42/1240	141/17396	4.997e-16	1.92077e-13	ENSMUSG00000095127/ENSMUSG00000076672/ENSMUSG00000095589/ENSMUSG00000073418/ENSMUSG00000096459/ENSMUSG00000076680/ENSMUSG00000094546/ENSMUSG00000094694/ENSMUSG00000095079/ENSMUSG00000076695/ENSMUSG00000095612/ENSMUSG00000094124/ENSMUSG00000094075/ENSMUSG00000093896/ENSMUSG00000105906/ENSMUSG00000096150/ENSMUSG00000094087/ENSMUSG00000096020/ENSMUSG00000076937/ENSMUSG00000094088/ENSMUSG00000094689/…	Ighv1-82/Ighv3-6/Ighv1-55/C4b/Ighv9-3/Ighv6-6/Ighv1-26/Ighv1-9/Igha/Ighv1-18/Ighv5-4/Ighv1-74/Ighv1-80/Ighv1-76/Iglc1/Ighv1-85/Ighv1-61/Ighv1-75/Iglc2/Ighv1-64/Ighv1-81/Foxj1/Ighv1-42/Ighv1-12/Ighv1-54/Ighv13-2/Ighv6-3/Ighv1-72/Ighv1-78/Ighv1-34/Ighv1-31/C3/Ighv1-58/Ighv1-39/Ighv1-5/Ighg2c/Ighv1-15/Ighv1-53/Ighv1-50/Ighv2-9-1/Ighv8-5/Ighv2-2	42	42	ENSMUSG00000095127/ENSMUSG00000076672/ENSMUSG00000095589/ENSMUSG00000073418/ENSMUSG00000096459/ENSMUSG00000076680/ENSMUSG00000094546/ENSMUSG00000094694/ENSMUSG00000095079/ENSMUSG00000076695/ENSMUSG00000095612/ENSMUSG00000094124/ENSMUSG00000094075/ENSMUSG00000093896/ENSMUSG00000105906/ENSMUSG00000096150/ENSMUSG00000094087/ENSMUSG00000096020/ENSMUSG00000076937/ENSMUSG00000094088/ENSMUSG00000094689/…	0
CC	GO:0032838	plasma membrane bounded cell projection cytoplasm	52/1254	210/17448	1.35155e-15	9.12299e-14	ENSMUSG00000071550/ENSMUSG00000059854/ENSMUSG00000010021/ENSMUSG00000052861/ENSMUSG00000034706/ENSMUSG00000020014/ENSMUSG00000056752/ENSMUSG00000044948/ENSMUSG00000038011/ENSMUSG00000042707/ENSMUSG00000025900/ENSMUSG00000039963/ENSMUSG00000061802/ENSMUSG00000073102/ENSMUSG00000022783/ENSMUSG00000101337/ENSMUSG00000056598/ENSMUSG00000018581/ENSMUSG00000019027/ENSMUSG00000053153/ENSMUSG00000038570/…	Cfap44/Hydin/Kif19a/Dnah6/Dnaic2/Cfap54/Dnah9/Cfap43/Dnah10/Dnali1/Rp1/Ccdc40/Armc4/Drc1/Spag6l/Dnah7c/Drc3/Dnah11/Dnah1/Spag16/Saxo2/Maats1/Dnaic1/Dnaaf1/Efcab1/Spag17/Ak8/Cfap74/Wdr78/Wdr63/Cfap100/Ccdc151/Mak/Dnah7a/Dnah3/Cfap221/Ttll3/Ttc30b/Mgarp/Dnah5/Akap14/Ccdc39/Rsph9/Uchl1/Tctex1d4/Rsph4a/Agbl4/Ccdc65/Tmem108/Ttll8/Cfap206/Ccdc103	52	50	ENSMUSG00000071550/ENSMUSG00000059854/ENSMUSG00000010021/ENSMUSG00000052861/ENSMUSG00000034706/ENSMUSG00000020014/ENSMUSG00000056752/ENSMUSG00000044948/ENSMUSG00000038011/ENSMUSG00000042707/ENSMUSG00000025900/ENSMUSG00000039963/ENSMUSG00000061802/ENSMUSG00000073102/ENSMUSG00000022783/ENSMUSG00000101337/ENSMUSG00000056598/ENSMUSG00000018581/ENSMUSG00000019027/ENSMUSG00000053153/ENSMUSG00000038570/…	2	ENSMUSG00000037161/ENSMUSG00000029223
BP	GO:0099024	plasma membrane invagination	44/1240	161/17396	3.36834e-15	1.20226e-12	ENSMUSG00000002944/ENSMUSG00000095127/ENSMUSG00000076672/ENSMUSG00000026879/ENSMUSG00000095589/ENSMUSG00000096459/ENSMUSG00000076680/ENSMUSG00000094546/ENSMUSG00000094694/ENSMUSG00000095079/ENSMUSG00000076695/ENSMUSG00000095612/ENSMUSG00000094124/ENSMUSG00000094075/ENSMUSG00000093896/ENSMUSG00000105906/ENSMUSG00000096150/ENSMUSG00000094087/ENSMUSG00000096020/ENSMUSG00000076937/ENSMUSG00000094088/…	Cd36/Ighv1-82/Ighv3-6/Gsn/Ighv1-55/Ighv9-3/Ighv6-6/Ighv1-26/Ighv1-9/Igha/Ighv1-18/Ighv5-4/Ighv1-74/Ighv1-80/Ighv1-76/Iglc1/Ighv1-85/Ighv1-61/Ighv1-75/Iglc2/Ighv1-64/Ighv1-81/Ighv1-42/Ighv1-12/Ighv1-54/Ighv13-2/Ighv6-3/Ighv1-72/Ighv1-78/Ighv1-34/Ighv1-31/C3/Ighv1-58/F2rl1/Ighv1-39/Ighv1-5/Ighg2c/Ighv1-15/Ighv1-53/Ighv1-50/Lbp/Ighv2-9-1/Ighv8-5/Ighv2-2	44	44	ENSMUSG00000002944/ENSMUSG00000095127/ENSMUSG00000076672/ENSMUSG00000026879/ENSMUSG00000095589/ENSMUSG00000096459/ENSMUSG00000076680/ENSMUSG00000094546/ENSMUSG00000094694/ENSMUSG00000095079/ENSMUSG00000076695/ENSMUSG00000095612/ENSMUSG00000094124/ENSMUSG00000094075/ENSMUSG00000093896/ENSMUSG00000105906/ENSMUSG00000096150/ENSMUSG00000094087/ENSMUSG00000096020/ENSMUSG00000076937/ENSMUSG00000094088/…	0
[truncated: 752 more rows]

## Sheet: Table S5
Table S5. KEGG enrichment analysis of differentially expressed genes between the Leo group and the model group.
KEGGID	Description	GeneRatio	BgRatio	pvalue	padj	geneID	geneName	keggID	Count	Up	Up_Gene_ID	Down	Down_Gene_ID
[truncated: 43 more rows]

## Sheet: Table S6
Table S6. FPKM values of some differentially expressed genes.
Gene		Model group				Leo group
gene_id	gene name	Sample 1	Sample 2	Sample 3	Model	Sample 1	Sample 2	Sample 3	Leo
ENSMUSG00000053846	Lipg	33.1232	64.0313	31.3699	42.8415	2.27154	5.50602	2.76008	3.51254
[truncated: 7 more rows]

## Sheet: Table S7
Table S7. The expression of genes analyzed by RT-qPCR.
[truncated: 31 more rows]

[truncated: 1 more sheets: Table S8]
